# Supplementary material for: Tubicolous polychaete worms (Annelida) from Bahía de Chamela Islands Sanctuary, Mexico, with the description of a new bamboo worm
Source: Biodivers Data J. 2020 Sep 16;8:e57572. doi: 10.3897/BDJ.8.e57572 (PMC7511464; doi:10.3897/BDJ.8.e57572)
Supplement: XML Treatment for Clymenura scutata [file BDJ.8.e57572-treatment1.xml]

<!DOCTYPE tp:taxon-treatment
  PUBLIC "-//TaxonX//DTD Taxonomic Treatment Publishing DTD v0 20100105//EN" "tax-treatment-NSO.dtd">
<tp:taxon-treatment xmlns:tp="http://www.plazi.org/taxpub"><tp:treatment-meta><mixed-citation publication-type="journal"><person-group><name><surname>Yáñez-Rivera</surname><given-names>Beatriz</given-names></name><name><surname>Tovar-Hernández</surname><given-names>María Ana</given-names></name><name><surname>Galván-Villa</surname><given-names>Cristian Moisés</given-names></name><name><surname>Ríos-Jara</surname><given-names>Eduardo</given-names></name></person-group><article-title>Tubicolous polychaete worms (<tp:taxon-name><tp:taxon-name-part taxon-name-part-type="phylum">Annelida</tp:taxon-name-part></tp:taxon-name>) from Bahía de Chamela Islands Sanctuary, Mexico, with the description of a new bamboo worm</article-title><source>Biodivers Data J</source><day>16</day><month>9</month><year>2020</year><volume>8</volume><pub-id pub-id-type="doi">10.3897/BDJ.8.e57572</pub-id></mixed-citation></tp:treatment-meta><tp:nomenclature><tp:taxon-name><object-id xmlns:xlink="http://www.w3.org/1999/xlink" content-type="arpha" xlink:type="simple">043A950F-89BA-54CB-8CE2-1C179A8A8673</object-id><tp:taxon-name-part taxon-name-part-type="genus">Clymenura</tp:taxon-name-part> <tp:taxon-name-part taxon-name-part-type="species">scutata</tp:taxon-name-part><object-id xmlns:xlink="http://www.w3.org/1999/xlink" content-type="zoobank" xlink:type="simple" object-id-type="ZooBank">642B9856-331A-46F0-A1BA-59700A4D490A</object-id></tp:taxon-name><tp:taxon-authority>Tovar-Hernández and Yáñez-Rivera, 2020</tp:taxon-authority><tp:taxon-status xmlns:xlink="http://www.w3.org/1999/xlink" xlink:type="simple">sp. n.</tp:taxon-status></tp:nomenclature><tp:treatment-sec sec-type="materials"><title>Materials</title><list list-type="alpha-lower" list-content="occurrences"><list-item><p><bold>Type status:</bold> <named-content xmlns:xlink="http://www.w3.org/1999/xlink" content-type="dwc:typeStatus" xlink:type="simple">Holotype</named-content>. <bold>Occurrence:</bold> catalogNumber: <named-content xmlns:xlink="http://www.w3.org/1999/xlink" content-type="dwc:catalogNumber" xlink:type="simple">LEMA-PO153</named-content>; recordedBy: <named-content xmlns:xlink="http://www.w3.org/1999/xlink" content-type="dwc:recordedBy" xlink:type="simple">Beatriz Yáñez-Rivera</named-content>; lifeStage: <named-content xmlns:xlink="http://www.w3.org/1999/xlink" content-type="dwc:lifeStage" xlink:type="simple">Adult</named-content>; <bold>Taxon:</bold> phylum: <named-content xmlns:xlink="http://www.w3.org/1999/xlink" content-type="dwc:phylum" xlink:type="simple"><tp:taxon-name><tp:taxon-name-part taxon-name-part-type="phylum">Annelida</tp:taxon-name-part></tp:taxon-name></named-content>; class: <named-content xmlns:xlink="http://www.w3.org/1999/xlink" content-type="dwc:class" xlink:type="simple"><tp:taxon-name><tp:taxon-name-part taxon-name-part-type="class">Polychaeta</tp:taxon-name-part></tp:taxon-name></named-content>; family: <named-content xmlns:xlink="http://www.w3.org/1999/xlink" content-type="dwc:family" xlink:type="simple"><tp:taxon-name><tp:taxon-name-part taxon-name-part-type="family">Maldanidae</tp:taxon-name-part></tp:taxon-name></named-content>; genus: <named-content xmlns:xlink="http://www.w3.org/1999/xlink" content-type="dwc:genus" xlink:type="simple"><tp:taxon-name><tp:taxon-name-part taxon-name-part-type="genus">Clymenura</tp:taxon-name-part></tp:taxon-name></named-content>; <bold>Location:</bold> higherGeographyID: <named-content xmlns:xlink="http://www.w3.org/1999/xlink" content-type="dwc:higherGeographyID" xlink:type="simple">Pacific Ocean</named-content>; higherGeography: <named-content xmlns:xlink="http://www.w3.org/1999/xlink" content-type="dwc:higherGeography" xlink:type="simple">Tropical Eastern Pacific</named-content>; continent: <named-content xmlns:xlink="http://www.w3.org/1999/xlink" content-type="dwc:continent" xlink:type="simple">America</named-content>; islandGroup: <named-content xmlns:xlink="http://www.w3.org/1999/xlink" content-type="dwc:islandGroup" xlink:type="simple">Islas de Chamela</named-content>; island: <named-content xmlns:xlink="http://www.w3.org/1999/xlink" content-type="dwc:island" xlink:type="simple">Isla Cocinas</named-content>; country: <named-content xmlns:xlink="http://www.w3.org/1999/xlink" content-type="dwc:country" xlink:type="simple">México</named-content>; countryCode: <named-content xmlns:xlink="http://www.w3.org/1999/xlink" content-type="dwc:countryCode" xlink:type="simple">MX</named-content>; stateProvince: <named-content xmlns:xlink="http://www.w3.org/1999/xlink" content-type="dwc:stateProvince" xlink:type="simple">Jalisco</named-content>; municipality: <named-content xmlns:xlink="http://www.w3.org/1999/xlink" content-type="dwc:municipality" xlink:type="simple">La Huerta</named-content>; maximumDepthInMeters: <named-content xmlns:xlink="http://www.w3.org/1999/xlink" content-type="dwc:maximumDepthInMeters" xlink:type="simple">7</named-content>; verbatimLatitude: <named-content xmlns:xlink="http://www.w3.org/1999/xlink" content-type="dwc:verbatimLatitude" xlink:type="simple">19°32’57’’N</named-content>; verbatimLongitude: <named-content xmlns:xlink="http://www.w3.org/1999/xlink" content-type="dwc:verbatimLongitude" xlink:type="simple">105°06’20’’W</named-content>; <bold>Identification:</bold> identifiedBy: <named-content xmlns:xlink="http://www.w3.org/1999/xlink" content-type="dwc:identifiedBy" xlink:type="simple">María Ana Tovar-Hernández</named-content>; <bold>Event:</bold> samplingProtocol: <named-content xmlns:xlink="http://www.w3.org/1999/xlink" content-type="dwc:samplingProtocol" xlink:type="simple">Scuba dive</named-content>; eventDate: <named-content xmlns:xlink="http://www.w3.org/1999/xlink" content-type="dwc:eventDate" xlink:type="simple">June 27, 2013</named-content>; year: <named-content xmlns:xlink="http://www.w3.org/1999/xlink" content-type="dwc:year" xlink:type="simple">2013</named-content>; month: <named-content xmlns:xlink="http://www.w3.org/1999/xlink" content-type="dwc:month" xlink:type="simple">6</named-content>; day: <named-content xmlns:xlink="http://www.w3.org/1999/xlink" content-type="dwc:day" xlink:type="simple">27</named-content>; habitat: <named-content xmlns:xlink="http://www.w3.org/1999/xlink" content-type="dwc:habitat" xlink:type="simple">On rock</named-content>; fieldNumber: <named-content xmlns:xlink="http://www.w3.org/1999/xlink" content-type="dwc:fieldNumber" xlink:type="simple">Site 16</named-content>; <bold>Record Level:</bold> language: <named-content xmlns:xlink="http://www.w3.org/1999/xlink" content-type="dwc:language" xlink:type="simple">Spanish</named-content>; institutionID: <named-content xmlns:xlink="http://www.w3.org/1999/xlink" content-type="dwc:institutionID" xlink:type="simple">Universidad de Guadalajara</named-content>; collectionID: <named-content xmlns:xlink="http://www.w3.org/1999/xlink" content-type="dwc:collectionID" xlink:type="simple">Colección Biológica del Laboratorio de Ecosistemas Marinos y Acuicultura, Universidad de Guadalajara, México</named-content>; institutionCode: <named-content xmlns:xlink="http://www.w3.org/1999/xlink" content-type="dwc:institutionCode" xlink:type="simple">UDG</named-content>; collectionCode: <named-content xmlns:xlink="http://www.w3.org/1999/xlink" content-type="dwc:collectionCode" xlink:type="simple">LEMA</named-content></p></list-item><list-item><p><bold>Type status:</bold> <named-content xmlns:xlink="http://www.w3.org/1999/xlink" content-type="dwc:typeStatus" xlink:type="simple">Paratype</named-content>. <bold>Occurrence:</bold> catalogNumber: <named-content xmlns:xlink="http://www.w3.org/1999/xlink" content-type="dwc:catalogNumber" xlink:type="simple">UANL 8144</named-content>; recordedBy: <named-content xmlns:xlink="http://www.w3.org/1999/xlink" content-type="dwc:recordedBy" xlink:type="simple">Beatriz Yáñez-Rivera</named-content>; individualCount: <named-content xmlns:xlink="http://www.w3.org/1999/xlink" content-type="dwc:individualCount" xlink:type="simple">3</named-content>; lifeStage: <named-content xmlns:xlink="http://www.w3.org/1999/xlink" content-type="dwc:lifeStage" xlink:type="simple">Adult</named-content>; <bold>Taxon:</bold> phylum: <named-content xmlns:xlink="http://www.w3.org/1999/xlink" content-type="dwc:phylum" xlink:type="simple"><tp:taxon-name><tp:taxon-name-part taxon-name-part-type="phylum">Annelida</tp:taxon-name-part></tp:taxon-name></named-content>; class: <named-content xmlns:xlink="http://www.w3.org/1999/xlink" content-type="dwc:class" xlink:type="simple"><tp:taxon-name><tp:taxon-name-part taxon-name-part-type="class">Polychaeta</tp:taxon-name-part></tp:taxon-name></named-content>; family: <named-content xmlns:xlink="http://www.w3.org/1999/xlink" content-type="dwc:family" xlink:type="simple"><tp:taxon-name><tp:taxon-name-part taxon-name-part-type="family">Maldanidae</tp:taxon-name-part></tp:taxon-name></named-content>; genus: <named-content xmlns:xlink="http://www.w3.org/1999/xlink" content-type="dwc:genus" xlink:type="simple"><tp:taxon-name><tp:taxon-name-part taxon-name-part-type="genus">Clymenura</tp:taxon-name-part></tp:taxon-name></named-content>; <bold>Location:</bold> higherGeographyID: <named-content xmlns:xlink="http://www.w3.org/1999/xlink" content-type="dwc:higherGeographyID" xlink:type="simple">Pacific Ocean</named-content>; higherGeography: <named-content xmlns:xlink="http://www.w3.org/1999/xlink" content-type="dwc:higherGeography" xlink:type="simple">Tropical Eastern Pacific</named-content>; continent: <named-content xmlns:xlink="http://www.w3.org/1999/xlink" content-type="dwc:continent" xlink:type="simple">America</named-content>; islandGroup: <named-content xmlns:xlink="http://www.w3.org/1999/xlink" content-type="dwc:islandGroup" xlink:type="simple">Islas de Chamela</named-content>; island: <named-content xmlns:xlink="http://www.w3.org/1999/xlink" content-type="dwc:island" xlink:type="simple">Isla Cocinas</named-content>; country: <named-content xmlns:xlink="http://www.w3.org/1999/xlink" content-type="dwc:country" xlink:type="simple">México</named-content>; countryCode: <named-content xmlns:xlink="http://www.w3.org/1999/xlink" content-type="dwc:countryCode" xlink:type="simple">MX</named-content>; stateProvince: <named-content xmlns:xlink="http://www.w3.org/1999/xlink" content-type="dwc:stateProvince" xlink:type="simple">Jalisco</named-content>; municipality: <named-content xmlns:xlink="http://www.w3.org/1999/xlink" content-type="dwc:municipality" xlink:type="simple">La Huerta</named-content>; maximumDepthInMeters: <named-content xmlns:xlink="http://www.w3.org/1999/xlink" content-type="dwc:maximumDepthInMeters" xlink:type="simple">7</named-content>; verbatimLatitude: <named-content xmlns:xlink="http://www.w3.org/1999/xlink" content-type="dwc:verbatimLatitude" xlink:type="simple">19°32’57’’N</named-content>; verbatimLongitude: <named-content xmlns:xlink="http://www.w3.org/1999/xlink" content-type="dwc:verbatimLongitude" xlink:type="simple">105°06’20’’W</named-content>; <bold>Identification:</bold> identifiedBy: <named-content xmlns:xlink="http://www.w3.org/1999/xlink" content-type="dwc:identifiedBy" xlink:type="simple">María Ana Tovar-Hernández</named-content>; <bold>Event:</bold> samplingProtocol: <named-content xmlns:xlink="http://www.w3.org/1999/xlink" content-type="dwc:samplingProtocol" xlink:type="simple">Scuba dive</named-content>; eventDate: <named-content xmlns:xlink="http://www.w3.org/1999/xlink" content-type="dwc:eventDate" xlink:type="simple">June 27, 2013</named-content>; year: <named-content xmlns:xlink="http://www.w3.org/1999/xlink" content-type="dwc:year" xlink:type="simple">2013</named-content>; month: <named-content xmlns:xlink="http://www.w3.org/1999/xlink" content-type="dwc:month" xlink:type="simple">6</named-content>; day: <named-content xmlns:xlink="http://www.w3.org/1999/xlink" content-type="dwc:day" xlink:type="simple">27</named-content>; habitat: <named-content xmlns:xlink="http://www.w3.org/1999/xlink" content-type="dwc:habitat" xlink:type="simple">On rock</named-content>; fieldNumber: <named-content xmlns:xlink="http://www.w3.org/1999/xlink" content-type="dwc:fieldNumber" xlink:type="simple">Site 16</named-content>; <bold>Record Level:</bold> language: <named-content xmlns:xlink="http://www.w3.org/1999/xlink" content-type="dwc:language" xlink:type="simple">Spanish</named-content>; institutionID: <named-content xmlns:xlink="http://www.w3.org/1999/xlink" content-type="dwc:institutionID" xlink:type="simple">Universidad Autónoma de Nuevo León</named-content>; collectionID: <named-content xmlns:xlink="http://www.w3.org/1999/xlink" content-type="dwc:collectionID" xlink:type="simple">UANL, NL INV 0002-05-09</named-content>; institutionCode: <named-content xmlns:xlink="http://www.w3.org/1999/xlink" content-type="dwc:institutionCode" xlink:type="simple">UANL</named-content>; collectionCode: <named-content xmlns:xlink="http://www.w3.org/1999/xlink" content-type="dwc:collectionCode" xlink:type="simple">UANL</named-content></p></list-item><list-item><p><bold>Type status:</bold> <named-content xmlns:xlink="http://www.w3.org/1999/xlink" content-type="dwc:typeStatus" xlink:type="simple">Paratype</named-content>. <bold>Occurrence:</bold> catalogNumber: <named-content xmlns:xlink="http://www.w3.org/1999/xlink" content-type="dwc:catalogNumber" xlink:type="simple">ICML–EMU–12758</named-content>; recordedBy: <named-content xmlns:xlink="http://www.w3.org/1999/xlink" content-type="dwc:recordedBy" xlink:type="simple">Beatriz Yáñez-Rivera</named-content>; individualCount: <named-content xmlns:xlink="http://www.w3.org/1999/xlink" content-type="dwc:individualCount" xlink:type="simple">1</named-content>; lifeStage: <named-content xmlns:xlink="http://www.w3.org/1999/xlink" content-type="dwc:lifeStage" xlink:type="simple">Adult</named-content>; <bold>Taxon:</bold> phylum: <named-content xmlns:xlink="http://www.w3.org/1999/xlink" content-type="dwc:phylum" xlink:type="simple"><tp:taxon-name><tp:taxon-name-part taxon-name-part-type="phylum">Annelida</tp:taxon-name-part></tp:taxon-name></named-content>; class: <named-content xmlns:xlink="http://www.w3.org/1999/xlink" content-type="dwc:class" xlink:type="simple"><tp:taxon-name><tp:taxon-name-part taxon-name-part-type="class">Polychaeta</tp:taxon-name-part></tp:taxon-name></named-content>; family: <named-content xmlns:xlink="http://www.w3.org/1999/xlink" content-type="dwc:family" xlink:type="simple"><tp:taxon-name><tp:taxon-name-part taxon-name-part-type="family">Maldanidae</tp:taxon-name-part></tp:taxon-name></named-content>; genus: <named-content xmlns:xlink="http://www.w3.org/1999/xlink" content-type="dwc:genus" xlink:type="simple"><tp:taxon-name><tp:taxon-name-part taxon-name-part-type="genus">Clymenura</tp:taxon-name-part></tp:taxon-name></named-content>; <bold>Location:</bold> higherGeographyID: <named-content xmlns:xlink="http://www.w3.org/1999/xlink" content-type="dwc:higherGeographyID" xlink:type="simple">Pacific Ocean</named-content>; higherGeography: <named-content xmlns:xlink="http://www.w3.org/1999/xlink" content-type="dwc:higherGeography" xlink:type="simple">Tropical Eastern Pacific</named-content>; continent: <named-content xmlns:xlink="http://www.w3.org/1999/xlink" content-type="dwc:continent" xlink:type="simple">America</named-content>; islandGroup: <named-content xmlns:xlink="http://www.w3.org/1999/xlink" content-type="dwc:islandGroup" xlink:type="simple">Islas de Chamela</named-content>; island: <named-content xmlns:xlink="http://www.w3.org/1999/xlink" content-type="dwc:island" xlink:type="simple">Isla Cocinas</named-content>; country: <named-content xmlns:xlink="http://www.w3.org/1999/xlink" content-type="dwc:country" xlink:type="simple">México</named-content>; countryCode: <named-content xmlns:xlink="http://www.w3.org/1999/xlink" content-type="dwc:countryCode" xlink:type="simple">MX</named-content>; stateProvince: <named-content xmlns:xlink="http://www.w3.org/1999/xlink" content-type="dwc:stateProvince" xlink:type="simple">Jalisco</named-content>; municipality: <named-content xmlns:xlink="http://www.w3.org/1999/xlink" content-type="dwc:municipality" xlink:type="simple">La Huerta</named-content>; maximumDepthInMeters: <named-content xmlns:xlink="http://www.w3.org/1999/xlink" content-type="dwc:maximumDepthInMeters" xlink:type="simple">8</named-content>; verbatimLatitude: <named-content xmlns:xlink="http://www.w3.org/1999/xlink" content-type="dwc:verbatimLatitude" xlink:type="simple">19°33’07’’N</named-content>; verbatimLongitude: <named-content xmlns:xlink="http://www.w3.org/1999/xlink" content-type="dwc:verbatimLongitude" xlink:type="simple">105°06’31’’W</named-content>; <bold>Identification:</bold> identifiedBy: <named-content xmlns:xlink="http://www.w3.org/1999/xlink" content-type="dwc:identifiedBy" xlink:type="simple">María Ana Tovar-Hernández</named-content>; <bold>Event:</bold> samplingProtocol: <named-content xmlns:xlink="http://www.w3.org/1999/xlink" content-type="dwc:samplingProtocol" xlink:type="simple">Dredge</named-content>; eventDate: <named-content xmlns:xlink="http://www.w3.org/1999/xlink" content-type="dwc:eventDate" xlink:type="simple">June 27, 2013</named-content>; year: <named-content xmlns:xlink="http://www.w3.org/1999/xlink" content-type="dwc:year" xlink:type="simple">2013</named-content>; month: <named-content xmlns:xlink="http://www.w3.org/1999/xlink" content-type="dwc:month" xlink:type="simple">6</named-content>; day: <named-content xmlns:xlink="http://www.w3.org/1999/xlink" content-type="dwc:day" xlink:type="simple">27</named-content>; habitat: <named-content xmlns:xlink="http://www.w3.org/1999/xlink" content-type="dwc:habitat" xlink:type="simple">On rock</named-content>; fieldNumber: <named-content xmlns:xlink="http://www.w3.org/1999/xlink" content-type="dwc:fieldNumber" xlink:type="simple">Site 14</named-content>; <bold>Record Level:</bold> language: <named-content xmlns:xlink="http://www.w3.org/1999/xlink" content-type="dwc:language" xlink:type="simple">Spanish</named-content>; institutionID: <named-content xmlns:xlink="http://www.w3.org/1999/xlink" content-type="dwc:institutionID" xlink:type="simple">Universidad Nacional Autónoma de México, Instituto de Ciencias del Mar y Limnología</named-content>; collectionID: <named-content xmlns:xlink="http://www.w3.org/1999/xlink" content-type="dwc:collectionID" xlink:type="simple">Colección Regional de Invertebrados Marinos</named-content>; institutionCode: <named-content xmlns:xlink="http://www.w3.org/1999/xlink" content-type="dwc:institutionCode" xlink:type="simple">UNAM-ICML</named-content>; collectionCode: <named-content xmlns:xlink="http://www.w3.org/1999/xlink" content-type="dwc:collectionCode" xlink:type="simple">ICML-EMU</named-content></p></list-item></list></tp:treatment-sec><tp:treatment-sec sec-type="Description"><title>Description</title><p>Preserved holotype complete, with body pale without any distinctive pigmentation pattern (Fig. <xref ref-type="fig" rid="F5999123">2</xref>A). Body 32 mm length (complete paratypes: 28 mm in paratype 2 (UANL-8144), 20 mm in paratype 4 (ICML-EMU-12758); incomplete paratypes: 28 mm in paratype 1 (UANL-8144), 10 mm in paratype 3 (UANL-8144); 1 mm width (1 mm in paratypes 2 (UANL-8144) and 4 (ICML-EMU-12758); 0.5 mm in paratype 2 (UANL-8144), 0.8 mm in paratype 3 (UANL-8144). Body with 14 chaetigers (complete paratypes: 20 chaetigers in paratype 2 (UANL-8144); 15 chaetigers in paratype 4 (ICML-EMU-12758), two preanal achaetigerous segments with tori (two preanal achaetigers segments in all paratypes, except in paratype 1 (UANL-8144) whose posterior end is missing). Well-developed cephalic plaque, oval, with lateral margins smooth, entire (no incisions or notches) (Fig. <xref ref-type="fig" rid="F5999123">2</xref>B–C) and posterior margin V-shaped (Fig. <xref ref-type="fig" rid="F5999123">2</xref>C). Nuchal organs straight, parallel, almost full length of plaque (Fig. <xref ref-type="fig" rid="F5999123">2</xref>C). Palpode well developed with rounded tip (Fig. <xref ref-type="fig" rid="F5999123">2</xref>C). No ocelli. No segmental collars (Fig. <xref ref-type="fig" rid="F5999123">2</xref>A, Fig. <xref ref-type="fig" rid="F5999127">3</xref>A). Ventral shield of chaetiger 8 half-oval shaped, revealed with methyl green (Fig. <xref ref-type="fig" rid="F5999127">3</xref>A–B). Chaetigers 11 and 12 are the longest (paratype 1, UANL-8144: chaetigers 10 and 11; paratype 2, UANL-8144: chaetigers 13–15). Notochaetae capillaries of one type, smooth by only slightly winged (Fig. 3E); those from anterior segments short (Fig. <xref ref-type="fig" rid="F5999127">3</xref>F), whereas those from posterior chaetigers as long was two times the length of capillaries from anterior segments (Fig. <xref ref-type="fig" rid="F5999127">3</xref>G). Single row of manubriavicular uncini present, starting in chaetiger 1 with 3–4 small teeth above the main fang, subrostral bristles or hairs or barbules not seen (Fig. <xref ref-type="fig" rid="F5999127">3</xref>C) and long and nearly straight handles. Manubriavicular uncini from median and posterior chaetigers similar shape to those present in chaetiger 1, but with developed subrostral bristles or hairs or barbules (Fig. <xref ref-type="fig" rid="F5999127">3</xref>D) and handles curved. First and second preanal segments about 1/2 and 2/3 length of last chaetigerous segment, respectively, with achaetous reduced torus (Fig. <xref ref-type="fig" rid="F5999123">2</xref>A–B). Pygidial funnel well developed (Fig. <xref ref-type="fig" rid="F5999123">2</xref>D–F), ending with 28 distinct triangular cirri (26–29 in paratypes), well separated and alternated short with long (twice longer than short ones) and with the ventral cirrus long (about twice the length of the long alternates) (Fig. <xref ref-type="fig" rid="F5999123">2</xref>A–B). Pygidial funnel with a distinctive callus ring (Fig. <xref ref-type="fig" rid="F5999123">2</xref>A). Anus terminal, located just in the centre of the funnel (Fig. <xref ref-type="fig" rid="F5999123">2</xref>F). Glandular pattern revealed with methyl green shows blue bands in anterior segments (Fig. <xref ref-type="fig" rid="F5999127">3</xref>A) and glandular shield on chaetiger 8 stains deep blue (Fig. <xref ref-type="fig" rid="F5999127">3</xref>B).</p></tp:treatment-sec><tp:treatment-sec sec-type="Diagnosis"><title>Diagnosis</title><p>A worm of 32 mm length, 1 mm width, with 14 chaetigers, two pre-anal achaetous segments with tori, manubriavicular uncini present from chaetiger 1 with 3–4 teeth above the main fang without barbules; manubriavicular uncini similar to that of chaetiger 1, but the number of barbules increases towards the most posterior segments. Cephalic plaque oval with entire, smooth margins; rounded palpode; nuchal organs straight, parallel, almost full length of plaque. No ocelli, no segmental collars. Anal funnel present with 28 distinct alternating triangular cirri: short and long (twice longer than short ones) and with the mid-ventral cirrus longest (about twice the length of the adjacent long). Chaetiger 8 glandular shield extending anteriorly and ventrally from notochaetal fascicle forming a half-oval.</p></tp:treatment-sec><tp:treatment-sec sec-type="Etymology"><title>Etymology</title><p>From the Latin <italic><tp:taxon-name><tp:taxon-name-part taxon-name-part-type="genus" reg="Clymenura"/><tp:taxon-name-part taxon-name-part-type="species" reg="scutata">scutata</tp:taxon-name-part></tp:taxon-name></italic>, meaning armed with a shield and referring to the glandular shield on chaetiger 8.</p></tp:treatment-sec><tp:treatment-sec sec-type="Taxon discussion"><title>Taxon discussion</title><p>The specimens, here reviewed, match with the emendation of <italic><tp:taxon-name><tp:taxon-name-part taxon-name-part-type="genus" reg="Clymenura">Clymenura</tp:taxon-name-part></tp:taxon-name></italic> provided by <xref ref-type="bibr" rid="B6001948">Read (2011)</xref>. The genus <italic><tp:taxon-name><tp:taxon-name-part taxon-name-part-type="genus" reg="Clymenura">Clymenura</tp:taxon-name-part></tp:taxon-name></italic> has never been reported in Mexico. The closest record to the Mexican Pacific of a <italic><tp:taxon-name><tp:taxon-name-part taxon-name-part-type="genus" reg="Clymenura">Clymenura</tp:taxon-name-part></tp:taxon-name></italic> is <italic><tp:taxon-name><tp:taxon-name-part taxon-name-part-type="genus" reg="Clymenura">C.</tp:taxon-name-part> <tp:taxon-name-part taxon-name-part-type="species" reg="gracilis">gracilis</tp:taxon-name-part></tp:taxon-name></italic> Hartman, 1969 (<xref ref-type="bibr" rid="B5999756">Hartman 1969</xref>), a species originally described from Santa Monica, California. However, <xref ref-type="bibr" rid="B6001948">Read (2011)</xref> considers <italic><tp:taxon-name><tp:taxon-name-part taxon-name-part-type="genus" reg="Clymenura">C.</tp:taxon-name-part> <tp:taxon-name-part taxon-name-part-type="species" reg="gracilis">gracilis</tp:taxon-name-part></tp:taxon-name></italic> as <italic>incertae sedis</italic> because the holotype lacks of ventral shield on chaetiger 8; consequently, it cannot be a member of <italic><tp:taxon-name><tp:taxon-name-part taxon-name-part-type="genus" reg="Clymenura">Clymenura</tp:taxon-name-part></tp:taxon-name></italic>.</p><p>Amongst the nine valid taxa of <italic><tp:taxon-name><tp:taxon-name-part taxon-name-part-type="genus" reg="Clymenura">Clymenura</tp:taxon-name-part></tp:taxon-name></italic> worldwide, two species have been described from America: <italic><tp:taxon-name><tp:taxon-name-part taxon-name-part-type="genus" reg="Clymenura">C.</tp:taxon-name-part> <tp:taxon-name-part taxon-name-part-type="species" reg="cirrata">cirrata</tp:taxon-name-part></tp:taxon-name></italic> (Ehlers, 1887 as <italic><tp:taxon-name><tp:taxon-name-part taxon-name-part-type="genus" reg="Clymene">Clymene</tp:taxon-name-part></tp:taxon-name></italic>) (<xref ref-type="bibr" rid="B5999550">Ehlers 1887</xref>) from Florida and <italic><tp:taxon-name><tp:taxon-name-part taxon-name-part-type="genus" reg="Clymenura">C.</tp:taxon-name-part> <tp:taxon-name-part taxon-name-part-type="species" reg="columbiana">columbiana</tp:taxon-name-part></tp:taxon-name></italic> (Berkeley, 1929 as <italic><tp:taxon-name><tp:taxon-name-part taxon-name-part-type="genus" reg="Leichone">Leichone</tp:taxon-name-part></tp:taxon-name></italic>) (<xref ref-type="bibr" rid="B5999314">Berkeley 1929</xref>) to western Canada (Table <xref ref-type="table" rid="T6002427">2</xref>). <italic><tp:taxon-name><tp:taxon-name-part taxon-name-part-type="genus" reg="Clymenura">Clymenura</tp:taxon-name-part> <tp:taxon-name-part taxon-name-part-type="species" reg="scutata">scutata</tp:taxon-name-part></tp:taxon-name></italic> sp. n., and <italic><tp:taxon-name><tp:taxon-name-part taxon-name-part-type="genus" reg="Clymenura">C.</tp:taxon-name-part> <tp:taxon-name-part taxon-name-part-type="species" reg="columbiana">columbiana</tp:taxon-name-part></tp:taxon-name></italic> have an anal plaque with a long mid-ventral cirrus; however, <italic><tp:taxon-name><tp:taxon-name-part taxon-name-part-type="genus" reg="Clymenura">Clymenura</tp:taxon-name-part> <tp:taxon-name-part taxon-name-part-type="species" reg="scutata">scutata</tp:taxon-name-part></tp:taxon-name></italic> sp. n. differs from <italic><tp:taxon-name><tp:taxon-name-part taxon-name-part-type="genus" reg="Clymenura">C.</tp:taxon-name-part> <tp:taxon-name-part taxon-name-part-type="species" reg="columbiana">columbiana</tp:taxon-name-part></tp:taxon-name></italic> by:</p><list list-type="order"><list-item><p>lateral margins of the cephalic plaque are entire,</p></list-item><list-item><p>does not present prostomial ocelli,</p></list-item><list-item><p>it has a marked dentition of uncini in first thoracic chaetiger and</p></list-item><list-item><p>it has two preanal achaetous segments (cephalic plaque notched laterally, prostomial eyes present, reduced or reminiscent dentition of uncini in first thoracic chaetiger and three pre-anal achaetous segments in <italic><tp:taxon-name><tp:taxon-name-part taxon-name-part-type="genus" reg="Clymenura">C.</tp:taxon-name-part> <tp:taxon-name-part taxon-name-part-type="species" reg="columbiana">columbiana</tp:taxon-name-part></tp:taxon-name></italic>).</p></list-item></list><p><italic><tp:taxon-name><tp:taxon-name-part taxon-name-part-type="genus" reg="Clymenura">Clymenura</tp:taxon-name-part> <tp:taxon-name-part taxon-name-part-type="species" reg="cirrata">cirrata</tp:taxon-name-part></tp:taxon-name></italic> is characterised by the presence of four long anal cirri (only the mid-ventral is long in <italic><tp:taxon-name><tp:taxon-name-part taxon-name-part-type="genus" reg="Clymenura">Clymenura</tp:taxon-name-part> <tp:taxon-name-part taxon-name-part-type="species" reg="scutata">scutata</tp:taxon-name-part></tp:taxon-name></italic> sp. n.); the lateral margins or the cephalic plaque are notched (entire in <italic><tp:taxon-name><tp:taxon-name-part taxon-name-part-type="genus" reg="Clymenura">Clymenura</tp:taxon-name-part> <tp:taxon-name-part taxon-name-part-type="species" reg="scutata">scutata</tp:taxon-name-part></tp:taxon-name></italic> sp. n.); and collars are present in chaetigers 2–4 (absent in <italic><tp:taxon-name><tp:taxon-name-part taxon-name-part-type="genus" reg="Clymenura">Clymenura</tp:taxon-name-part> <tp:taxon-name-part taxon-name-part-type="species" reg="scutata">scutata</tp:taxon-name-part></tp:taxon-name></italic> sp. n.).</p><p>The rest of the species in the genus were described from high north European latitudes and the Northern Pacific region: Novaya Zemlya (one species), Japan (three species), Norway (one species), the Laptev Sea (one species), except for <italic><tp:taxon-name><tp:taxon-name-part taxon-name-part-type="genus" reg="Clymenura">Clymenura</tp:taxon-name-part> <tp:taxon-name-part taxon-name-part-type="species" reg="snaiko">snaiko</tp:taxon-name-part></tp:taxon-name></italic> Read, 2011 (<xref ref-type="bibr" rid="B6001948">Read 2011</xref>), that was described from New Zealand (see <xref ref-type="bibr" rid="B6001948">Read 2011</xref> to further details). <italic><tp:taxon-name><tp:taxon-name-part taxon-name-part-type="genus" reg="Clymenura">Clymenura</tp:taxon-name-part> <tp:taxon-name-part taxon-name-part-type="species" reg="snaiko">snaiko</tp:taxon-name-part></tp:taxon-name></italic> and <italic><tp:taxon-name><tp:taxon-name-part taxon-name-part-type="genus" reg="Clymenura">Clymenura</tp:taxon-name-part> <tp:taxon-name-part taxon-name-part-type="species" reg="scutata">scutata</tp:taxon-name-part></tp:taxon-name></italic> sp. n., have the mid-ventral anal cirrus long, but the Mexican species have alternated cirri, whereas all other cirri are similar in length in <italic><tp:taxon-name><tp:taxon-name-part taxon-name-part-type="genus" reg="Clymenura">C.</tp:taxon-name-part> <tp:taxon-name-part taxon-name-part-type="species" reg="snaiko">snaiko</tp:taxon-name-part></tp:taxon-name></italic>. In addition, the lateral margins of the cephalic plaque are notched in <italic><tp:taxon-name><tp:taxon-name-part taxon-name-part-type="genus" reg="Clymenura">C.</tp:taxon-name-part> <tp:taxon-name-part taxon-name-part-type="species" reg="snaiko">snaiko</tp:taxon-name-part></tp:taxon-name></italic> versus entire in <italic><tp:taxon-name><tp:taxon-name-part taxon-name-part-type="genus" reg="Clymenura">C.</tp:taxon-name-part> <tp:taxon-name-part taxon-name-part-type="species" reg="scutata">scutata</tp:taxon-name-part></tp:taxon-name></italic> sp. n.</p><p>Referring to intraspecific variation, a paratype was found under regeneration of the anterior end of the body (Fig. <xref ref-type="fig" rid="F5999123">2</xref>G). The cephalic plaque and the first three segments are a half narrower than segment 4 and those subsequent. However, the glandular shield on chaetiger 8 is present, it maintain the half-oval shape. As the number of chaetigers (and size) varies in all paratypes, their use, therefore, cannot be considered diagnostic.</p></tp:treatment-sec><tp:treatment-sec><!--Section generated to contain objects referenced in tp:taxon-treatment.--><fig id="F5999123" position="float" orientation="portrait"><object-id xmlns:xlink="http://www.w3.org/1999/xlink" content-type="arpha" xlink:type="simple">EEC40C87-E9DD-5A9F-9863-9C7ED21A2014</object-id><object-id xmlns:xlink="http://www.w3.org/1999/xlink" content-type="doi" xlink:type="simple">10.3897/BDJ.8.e57572.figure2</object-id><label>Figure 2.</label><caption><p><italic><tp:taxon-name><tp:taxon-name-part taxon-name-part-type="genus" reg="Clymenura">Clymenura</tp:taxon-name-part> <tp:taxon-name-part taxon-name-part-type="species" reg="scutata">scutata</tp:taxon-name-part></tp:taxon-name></italic> sp. n. A) Entire worm, lateral view, tube removed, B–C) cephalic plaque, latero-dorsal views, D–E) posterior end and anal plaque, lateral and ventral view, respectively, F) anal plaque, posterior view, G) worm regenerating cephalic plaque and first anterior segments. A–D, F) Holotype LEMA-PO153, E, G) Paratype UANL 8144. Scale bars: A) 2 mm, B–E, G) 1 mm, F) 0.6 mm.</p></caption><graphic xmlns:xlink="http://www.w3.org/1999/xlink" xlink:href="bdj-08-e57572-g002.jpg" position="float" id="oo_437506.jpg" orientation="portrait" xlink:type="simple"><uri content-type="original_file" xlink:type="simple">https://binary.pensoft.net/fig/437506</uri></graphic></fig><fig id="F5999127" position="float" orientation="portrait"><object-id xmlns:xlink="http://www.w3.org/1999/xlink" content-type="arpha" xlink:type="simple">F6CBBFCE-B4E2-58D4-B46F-E92916CADCA9</object-id><object-id xmlns:xlink="http://www.w3.org/1999/xlink" content-type="doi" xlink:type="simple">10.3897/BDJ.8.e57572.figure3</object-id><label>Figure 3.</label><caption><p><italic><tp:taxon-name><tp:taxon-name-part taxon-name-part-type="genus" reg="Clymenura">Clymenura</tp:taxon-name-part> <tp:taxon-name-part taxon-name-part-type="species" reg="scutata">scutata</tp:taxon-name-part></tp:taxon-name></italic> sp. n. A) Worm with cephalic plaque and first three chaetigers under regeneration, B) glandular shield in chaetiger 8, C) manubriavicular uncini from 1st chaetiger, D) manubriavicular uncinus from 11 chaetiger, E) notochaetae from 11 chaetiger, F) third chaetiger, G) last chaetiger. A, G) Paratype UANL 8144, B–F) Holotype LEMA-PO153. Scale bars: A–B) 1 mm, C–E) 1000X magnification, F-G) 0.5 mm.</p></caption><graphic xmlns:xlink="http://www.w3.org/1999/xlink" xlink:href="bdj-08-e57572-g003.jpg" position="float" id="oo_448090.jpg" orientation="portrait" xlink:type="simple"><uri content-type="original_file" xlink:type="simple">https://binary.pensoft.net/fig/448090</uri></graphic></fig><table-wrap id="T6002427" position="float" orientation="portrait"><label>Table 2.</label><caption><p>Main features of some <italic><tp:taxon-name><tp:taxon-name-part taxon-name-part-type="genus" reg="Clymenura">Clymenura</tp:taxon-name-part></tp:taxon-name></italic> species.</p></caption><table rules="all" style="width:624px"><tbody><tr><td rowspan="1" colspan="1">Species</td><td rowspan="1" colspan="1">Prostomial eyes</td><td rowspan="1" colspan="1">Cephalic plate</td><td rowspan="1" colspan="1">Dentition of uncini in first thoracic chaetiger</td><td rowspan="1" colspan="1">Pre-anal achaetous segments</td><td rowspan="1" colspan="1">Cirri of anal plaque</td><td rowspan="1" colspan="1">Distribution<break/>(Marine Provinces according to <xref ref-type="bibr" rid="B6002114">Spalding et al. 2007</xref>)</td></tr></tbody><tbody><tr><td rowspan="1" colspan="1"><italic><tp:taxon-name><tp:taxon-name-part taxon-name-part-type="genus" reg="Clymenura">C.</tp:taxon-name-part> <tp:taxon-name-part taxon-name-part-type="species" reg="cirrata">cirrata</tp:taxon-name-part></tp:taxon-name></italic> (Ehlers, 1887)</td><td rowspan="1" colspan="1">?<break/>Not described by Ehlers (1887) *<xref ref-type="fn" rid="FN6002447">1</xref></td><td rowspan="1" colspan="1">Notched laterally</td><td rowspan="1" colspan="1">Marked *<xref ref-type="fn" rid="FN6002448">2</xref></td><td rowspan="1" colspan="1">1</td><td rowspan="1" colspan="1">four long cirri</td><td rowspan="1" colspan="1">Tropical North-western Atlantic</td></tr><tr><td rowspan="1" colspan="1"><italic><tp:taxon-name><tp:taxon-name-part taxon-name-part-type="genus" reg="Clymenura">C.</tp:taxon-name-part> <tp:taxon-name-part taxon-name-part-type="species" reg="columbiana">columbiana</tp:taxon-name-part></tp:taxon-name></italic> (Berkeley, 1929)</td><td rowspan="1" colspan="1">Present</td><td rowspan="1" colspan="1">Notched lateral and dorsally</td><td rowspan="1" colspan="1">Reduced</td><td rowspan="1" colspan="1">3</td><td rowspan="1" colspan="1">20 short cirri and a long mid-ventral cirrus</td><td rowspan="1" colspan="1">Cold Temperate Northeast Pacific</td></tr><tr><td rowspan="1" colspan="1"><italic><tp:taxon-name><tp:taxon-name-part taxon-name-part-type="genus" reg="Clymenura">C.</tp:taxon-name-part> <tp:taxon-name-part taxon-name-part-type="species" reg="snaiko">snaiko</tp:taxon-name-part></tp:taxon-name></italic> Read, 2011</td><td rowspan="1" colspan="1">Absent</td><td rowspan="1" colspan="1">Notched laterally</td><td rowspan="1" colspan="1">Marked</td><td rowspan="1" colspan="1">2</td><td rowspan="1" colspan="1">16 short cirri and mid-ventral cirri longest</td><td rowspan="1" colspan="1">Southern New Zealand</td></tr><tr><td rowspan="1" colspan="1"><italic><tp:taxon-name><tp:taxon-name-part taxon-name-part-type="genus" reg="Clymenura">C.</tp:taxon-name-part> <tp:taxon-name-part taxon-name-part-type="species" reg="scutata">scutata</tp:taxon-name-part></tp:taxon-name></italic> sp. nov.</td><td rowspan="1" colspan="1">Absent</td><td rowspan="1" colspan="1">Entire</td><td rowspan="1" colspan="1">Marked</td><td rowspan="1" colspan="1">2</td><td rowspan="1" colspan="1">28 alternating short and long cirri and a long mid-ventral cirrus</td><td rowspan="1" colspan="1">Tropical East Pacific</td></tr></tbody></table></table-wrap><fn-group><fn id="FN6002447"><label>*1</label><p>Neither mentioned in Verrill (1900, page 654-655) and Read (2011, page 44).</p></fn><fn id="FN6002448"><label>*2</label><p>Ehlers (1887, page 23, plate 46, fig. 13) described and illustrated a thoracic uncini with four marked teeth, but there is no indication if it corresponds to the first segment. Later, Verrill (1900, page 654) described uncini from the first chaetiger with a marked dentition. Read (2011, pages 44) codified this feature as “n” (not reduced)</p></fn></fn-group></tp:treatment-sec><ref-list><ref id="B6001948"><element-citation xmlns:xlink="http://www.w3.org/1999/xlink" publication-type="article" xlink:type="simple"><person-group person-group-type="author"><name name-style="western"><surname>Read</surname><given-names>G. B.</given-names></name></person-group><year>2011</year><article-title>A new <italic><tp:taxon-name><tp:taxon-name-part taxon-name-part-type="genus" reg="Clymenura">Clymenura</tp:taxon-name-part></tp:taxon-name></italic> (<tp:taxon-name><tp:taxon-name-part taxon-name-part-type="class">Polychaeta</tp:taxon-name-part></tp:taxon-name>: <tp:taxon-name><tp:taxon-name-part taxon-name-part-type="family">Maldanidae</tp:taxon-name-part></tp:taxon-name>) from the intertidal of Banks Peninsula, New Zealand, with a reassessment of <italic><tp:taxon-name><tp:taxon-name-part taxon-name-part-type="genus" reg="Leiochone">Leiochone</tp:taxon-name-part></tp:taxon-name></italic> Grube, 1868 and <italic><tp:taxon-name><tp:taxon-name-part taxon-name-part-type="genus" reg="Clymenura">Clymenura</tp:taxon-name-part></tp:taxon-name></italic> Verrill, 1900</article-title><source>Zootaxa</source><volume>2934</volume><fpage>39</fpage><lpage>52</lpage><pub-id pub-id-type="doi">10.11646/zootaxa.2934.1.4</pub-id></element-citation></ref><ref id="B5999756"><element-citation xmlns:xlink="http://www.w3.org/1999/xlink" publication-type="book" xlink:type="simple"><person-group person-group-type="author"><name name-style="western"><surname>Hartman</surname><given-names>O.</given-names></name></person-group><year>1969</year><source>Atlas of the sedentariate polychaetous annelids from California</source><publisher-name>Allan Hancock Foundation, University of Southern California</publisher-name><publisher-loc>Los Angeles</publisher-loc><size units="page">812</size></element-citation></ref><ref id="B5999550"><element-citation xmlns:xlink="http://www.w3.org/1999/xlink" publication-type="article" xlink:type="simple"><person-group person-group-type="author"><name name-style="western"><surname>Ehlers</surname><given-names>E</given-names></name></person-group><year>1887</year><article-title>Reports on the results of dredging, under the direction of L. F. Pourtalès, during the years 1868-1870, and of Alexander Agassiz, in the Gulf of Mexico (1877-78), and in the Caribbean Sea (1878-79), in the U.S. Coast Survey steamer "Blake", Lieut-Com. C. D. Sigsbee, U.S.N. and Commander J. R. Bartlett, U.S.N., commanding. XXXI. Report on the Annelids.</article-title><source>Memoirs of the Museum of Comparative Zoology, Harvard</source><fpage>1</fpage><lpage>335</lpage><uri xlink:type="simple">https://www.biodiversitylibrary.org/bibliography/65639#/summary</uri></element-citation></ref><ref id="B5999314"><element-citation xmlns:xlink="http://www.w3.org/1999/xlink" publication-type="article" xlink:type="simple"><person-group person-group-type="author"><name name-style="western"><surname>Berkeley</surname><given-names>E</given-names></name></person-group><year>1929</year><article-title>Polychaetous annelids from the Nanaimo District part 4. <tp:taxon-name><tp:taxon-name-part taxon-name-part-type="family">Chaetopteridae</tp:taxon-name-part></tp:taxon-name> to <tp:taxon-name><tp:taxon-name-part taxon-name-part-type="family">Maldanidae</tp:taxon-name-part></tp:taxon-name></article-title><source>Contributions to Canadian Biology and Fisheries</source><volume>4</volume><issue>1</issue><fpage>307</fpage><lpage>316</lpage><pub-id pub-id-type="doi">10.1139/f29-022</pub-id></element-citation></ref><ref id="B6002114"><element-citation xmlns:xlink="http://www.w3.org/1999/xlink" publication-type="article" xlink:type="simple"><person-group person-group-type="author"><name name-style="western"><surname>Spalding</surname><given-names>Mark D.</given-names></name><name name-style="western"><surname>Fox</surname><given-names>Helen E.</given-names></name><name name-style="western"><surname>Allen</surname><given-names>Gerald R.</given-names></name><name name-style="western"><surname>Davidson</surname><given-names>Nick</given-names></name><name name-style="western"><surname>Ferdaña</surname><given-names>Zach A.</given-names></name><name name-style="western"><surname>Finlayson</surname><given-names>Max</given-names></name><name name-style="western"><surname>Halpern</surname><given-names>Benjamin S.</given-names></name><name name-style="western"><surname>Jorge</surname><given-names>Miguel A.</given-names></name><name name-style="western"><surname>Lombana</surname><given-names>Al</given-names></name><name name-style="western"><surname>Lourie</surname><given-names>Sara A.</given-names></name><name name-style="western"><surname>Martin</surname><given-names>Kirsten D.</given-names></name><name name-style="western"><surname>McManus</surname><given-names>Edmund</given-names></name><name name-style="western"><surname>Molnar</surname><given-names>Jennifer</given-names></name><name name-style="western"><surname>Recchia</surname><given-names>Cheri A.</given-names></name><name name-style="western"><surname>Robertson</surname><given-names>James</given-names></name></person-group><year>2007</year><article-title>Marine Ecoregions of the World: A Bioregionalization of Coastal and Shelf Areas</article-title><source>BioScience</source><volume>57</volume><issue>7</issue><fpage>573</fpage><lpage>583</lpage><pub-id pub-id-type="doi">10.1641/b570707</pub-id></element-citation></ref></ref-list></tp:taxon-treatment>
