# Supplementary material for: Tubicolous polychaete worms (Annelida) from Bahía de Chamela Islands Sanctuary, Mexico, with the description of a new bamboo worm
Source: Biodivers Data J. 2020 Sep 16;8:e57572. doi: 10.3897/BDJ.8.e57572 (PMC7511464; doi:10.3897/BDJ.8.e57572)
Supplement: XML Treatment for Owenia collaris [file BDJ.8.e57572-treatment2.xml]

<!DOCTYPE tp:taxon-treatment
  PUBLIC "-//TaxonX//DTD Taxonomic Treatment Publishing DTD v0 20100105//EN" "tax-treatment-NSO.dtd">
<tp:taxon-treatment xmlns:tp="http://www.plazi.org/taxpub"><tp:treatment-meta><mixed-citation publication-type="journal"><person-group><name><surname>Yáñez-Rivera</surname><given-names>Beatriz</given-names></name><name><surname>Tovar-Hernández</surname><given-names>María Ana</given-names></name><name><surname>Galván-Villa</surname><given-names>Cristian Moisés</given-names></name><name><surname>Ríos-Jara</surname><given-names>Eduardo</given-names></name></person-group><article-title>Tubicolous polychaete worms (<tp:taxon-name><tp:taxon-name-part taxon-name-part-type="phylum">Annelida</tp:taxon-name-part></tp:taxon-name>) from Bahía de Chamela Islands Sanctuary, Mexico, with the description of a new bamboo worm</article-title><source>Biodivers Data J</source><day>16</day><month>9</month><year>2020</year><volume>8</volume><pub-id pub-id-type="doi">10.3897/BDJ.8.e57572</pub-id></mixed-citation></tp:treatment-meta><tp:nomenclature><tp:taxon-name><object-id xmlns:xlink="http://www.w3.org/1999/xlink" content-type="arpha" xlink:type="simple">8E4CF95B-2657-55A2-B348-2F9DDFA22FDD</object-id><tp:taxon-name-part taxon-name-part-type="genus">Owenia</tp:taxon-name-part> <tp:taxon-name-part taxon-name-part-type="species">collaris</tp:taxon-name-part></tp:taxon-name><tp:taxon-authority>Hartman, 1955</tp:taxon-authority><tp:nomenclature-citation-list><tp:nomenclature-citation><tp:taxon-name><tp:taxon-name-part taxon-name-part-type="genus" reg="Owenia">Owenia</tp:taxon-name-part> <tp:taxon-name-part taxon-name-part-type="species" reg="fusiformis">fusiformis</tp:taxon-name-part> <tp:taxon-name-part taxon-name-part-type="subspecies" reg="collaris">collaris</tp:taxon-name-part></tp:taxon-name><comment> in <italic><xref ref-type="bibr" rid="B5999715">Hartman 1955</xref></italic>: 46, pl. 2, figs. 6–7.— <xref ref-type="bibr" rid="B5999747">Hartman 1963</xref>: 70.</comment></tp:nomenclature-citation><tp:nomenclature-citation><tp:taxon-name><tp:taxon-name-part taxon-name-part-type="genus" reg="Owenia">Owenia</tp:taxon-name-part> <tp:taxon-name-part taxon-name-part-type="species" reg="collaris">collaris</tp:taxon-name-part></tp:taxon-name><comment><xref ref-type="bibr" rid="B5999756">Hartman 1969</xref>: 493–494, figs 1-4.— <xref ref-type="bibr" rid="B6093449">Kudenov 1975b</xref>: 225.-- <xref ref-type="bibr" rid="B5999364">Blake 2000</xref>: 120–121, fig. 5.9.</comment></tp:nomenclature-citation></tp:nomenclature-citation-list></tp:nomenclature><tp:treatment-sec sec-type="materials"><title>Materials</title><list list-type="alpha-lower" list-content="occurrences"><list-item><p><bold>Type status:</bold> <named-content xmlns:xlink="http://www.w3.org/1999/xlink" content-type="dwc:typeStatus" xlink:type="simple">Other material</named-content>. <bold>Occurrence:</bold> catalogNumber: <named-content xmlns:xlink="http://www.w3.org/1999/xlink" content-type="dwc:catalogNumber" xlink:type="simple">LEMA-PO155</named-content>; recordedBy: <named-content xmlns:xlink="http://www.w3.org/1999/xlink" content-type="dwc:recordedBy" xlink:type="simple">Beatriz Yáñez-Rivera</named-content>; individualCount: <named-content xmlns:xlink="http://www.w3.org/1999/xlink" content-type="dwc:individualCount" xlink:type="simple">2</named-content>; <bold>Taxon:</bold> phylum: <named-content xmlns:xlink="http://www.w3.org/1999/xlink" content-type="dwc:phylum" xlink:type="simple"><tp:taxon-name><tp:taxon-name-part taxon-name-part-type="phylum">Annelida</tp:taxon-name-part></tp:taxon-name></named-content>; class: <named-content xmlns:xlink="http://www.w3.org/1999/xlink" content-type="dwc:class" xlink:type="simple"><tp:taxon-name><tp:taxon-name-part taxon-name-part-type="class">Polychaeta</tp:taxon-name-part></tp:taxon-name></named-content>; order: <named-content xmlns:xlink="http://www.w3.org/1999/xlink" content-type="dwc:order" xlink:type="simple"><tp:taxon-name><tp:taxon-name-part taxon-name-part-type="order">Sabellida</tp:taxon-name-part></tp:taxon-name></named-content>; family: <named-content xmlns:xlink="http://www.w3.org/1999/xlink" content-type="dwc:family" xlink:type="simple"><tp:taxon-name><tp:taxon-name-part taxon-name-part-type="family">Oweniidae</tp:taxon-name-part></tp:taxon-name></named-content>; genus: <named-content xmlns:xlink="http://www.w3.org/1999/xlink" content-type="dwc:genus" xlink:type="simple"><tp:taxon-name><tp:taxon-name-part taxon-name-part-type="genus">Owenia</tp:taxon-name-part></tp:taxon-name></named-content>; <bold>Location:</bold> higherGeographyID: <named-content xmlns:xlink="http://www.w3.org/1999/xlink" content-type="dwc:higherGeographyID" xlink:type="simple">Pacific Ocean</named-content>; higherGeography: <named-content xmlns:xlink="http://www.w3.org/1999/xlink" content-type="dwc:higherGeography" xlink:type="simple">Tropical Eastern Pacific</named-content>; continent: <named-content xmlns:xlink="http://www.w3.org/1999/xlink" content-type="dwc:continent" xlink:type="simple">America</named-content>; islandGroup: <named-content xmlns:xlink="http://www.w3.org/1999/xlink" content-type="dwc:islandGroup" xlink:type="simple">Islas de Chamela</named-content>; island: <named-content xmlns:xlink="http://www.w3.org/1999/xlink" content-type="dwc:island" xlink:type="simple">Isla La Colorada</named-content>; country: <named-content xmlns:xlink="http://www.w3.org/1999/xlink" content-type="dwc:country" xlink:type="simple">México</named-content>; countryCode: <named-content xmlns:xlink="http://www.w3.org/1999/xlink" content-type="dwc:countryCode" xlink:type="simple">MX</named-content>; stateProvince: <named-content xmlns:xlink="http://www.w3.org/1999/xlink" content-type="dwc:stateProvince" xlink:type="simple">Jalisco</named-content>; municipality: <named-content xmlns:xlink="http://www.w3.org/1999/xlink" content-type="dwc:municipality" xlink:type="simple">La Huerta</named-content>; maximumDepthInMeters: <named-content xmlns:xlink="http://www.w3.org/1999/xlink" content-type="dwc:maximumDepthInMeters" xlink:type="simple">6</named-content>; verbatimLatitude: <named-content xmlns:xlink="http://www.w3.org/1999/xlink" content-type="dwc:verbatimLatitude" xlink:type="simple">19°32’23’’N</named-content>; verbatimLongitude: <named-content xmlns:xlink="http://www.w3.org/1999/xlink" content-type="dwc:verbatimLongitude" xlink:type="simple">105°05’31’’W</named-content>; <bold>Identification:</bold> identifiedBy: <named-content xmlns:xlink="http://www.w3.org/1999/xlink" content-type="dwc:identifiedBy" xlink:type="simple">María Ana Tovar-Hernández</named-content>; <bold>Event:</bold> samplingProtocol: <named-content xmlns:xlink="http://www.w3.org/1999/xlink" content-type="dwc:samplingProtocol" xlink:type="simple">Dredge</named-content>; eventDate: <named-content xmlns:xlink="http://www.w3.org/1999/xlink" content-type="dwc:eventDate" xlink:type="simple">June 26, 2013</named-content>; year: <named-content xmlns:xlink="http://www.w3.org/1999/xlink" content-type="dwc:year" xlink:type="simple">2013</named-content>; month: <named-content xmlns:xlink="http://www.w3.org/1999/xlink" content-type="dwc:month" xlink:type="simple">6</named-content>; day: <named-content xmlns:xlink="http://www.w3.org/1999/xlink" content-type="dwc:day" xlink:type="simple">26</named-content>; habitat: <named-content xmlns:xlink="http://www.w3.org/1999/xlink" content-type="dwc:habitat" xlink:type="simple">Sand</named-content>; fieldNumber: <named-content xmlns:xlink="http://www.w3.org/1999/xlink" content-type="dwc:fieldNumber" xlink:type="simple">Site 17</named-content>; <bold>Record Level:</bold> language: <named-content xmlns:xlink="http://www.w3.org/1999/xlink" content-type="dwc:language" xlink:type="simple">Spanish</named-content>; institutionID: <named-content xmlns:xlink="http://www.w3.org/1999/xlink" content-type="dwc:institutionID" xlink:type="simple">Universidad de Guadalajara</named-content>; collectionID: <named-content xmlns:xlink="http://www.w3.org/1999/xlink" content-type="dwc:collectionID" xlink:type="simple">Colección Biológica del Laboratorio de Ecosistemas Marinos y Acuicultura, Universidad de Guadalajara, México</named-content>; institutionCode: <named-content xmlns:xlink="http://www.w3.org/1999/xlink" content-type="dwc:institutionCode" xlink:type="simple">UDG</named-content>; collectionCode: <named-content xmlns:xlink="http://www.w3.org/1999/xlink" content-type="dwc:collectionCode" xlink:type="simple">LEMA</named-content></p></list-item></list></tp:treatment-sec><tp:treatment-sec sec-type="Description"><title>Description</title><p>Entire worms with 14–18 segments, 12–14 mm length, 0.4–0.7 mm width, tentacular crown 0.4–0.7 mm length. Prostomium with a short tentacular crown consisting of 8–12 basal branched trunks (Fig. <xref ref-type="fig" rid="F5999052">5</xref>A–E). Anterior border of peristomium with brownish spots (Fig. <xref ref-type="fig" rid="F5999052">5</xref>D–E). Eyes absent. First three chaetigers of thorax with notochaetae only, chaetiger 3 reduced, with notochaetae shifted dorsally. Segment 5 longest (Fig. <xref ref-type="fig" rid="F5999052">5</xref>G). Dorsal glandular ridges absent. Dorsal abdominal groove present. Abdominal segments birrameous with capillary notochaetae and neuropodial minute uncini that form into tight bands that nearly encircle the body. These uncini have long shafts with two long, curved teeth situated side by side (Fig. <xref ref-type="fig" rid="F5999052">5</xref>F). Pygidium with anal opening positioned dorsally. The largest specimens have oocytes in chaetiger 4.</p></tp:treatment-sec><tp:treatment-sec sec-type="Distribution"><title>Distribution</title><p>Puerto Peñasco, Sonora (<xref ref-type="bibr" rid="B6093449">Kudenov 1975b</xref>) and Chamela Bay (present study).</p></tp:treatment-sec><tp:treatment-sec sec-type="Taxon discussion"><title>Taxon discussion</title><p>Described with ocular spots (<xref ref-type="bibr" rid="B5999715">Hartman 1955</xref>), but considered as absent in the re-description provided by <xref ref-type="bibr" rid="B5999364">Blake (2000)</xref>. These spots are present in specimens from Bahía de Chamela (Figs. 5D–E).</p></tp:treatment-sec><tp:treatment-sec><!--Section generated to contain objects referenced in tp:taxon-treatment.--><fig id="F5999052" position="float" orientation="portrait"><object-id xmlns:xlink="http://www.w3.org/1999/xlink" content-type="arpha" xlink:type="simple">59D557D9-9073-55AC-85CF-E189570F101E</object-id><object-id xmlns:xlink="http://www.w3.org/1999/xlink" content-type="doi" xlink:type="simple">10.3897/BDJ.8.e57572.figure5</object-id><label>Figure 5.</label><caption><p><italic><tp:taxon-name><tp:taxon-name-part taxon-name-part-type="genus" reg="Owenia">Owenia</tp:taxon-name-part> <tp:taxon-name-part taxon-name-part-type="species" reg="collaris">collaris</tp:taxon-name-part></tp:taxon-name></italic> Hartman, 1955. A) Worm partially inside its tube, B) anterior region and tentacular crown, ventral view, C) tentacular crown, lateral view, D-E) internal details of tentacular crown and pigmentation, F) neuropodial uncini, G) entire worm, removed tube. Scale bars: A) 2 mm, B–E, G) 0.5 mm, F) 1000x magnification.</p></caption><graphic xmlns:xlink="http://www.w3.org/1999/xlink" xlink:href="bdj-08-e57572-g005.jpg" position="float" id="oo_437492.jpg" orientation="portrait" xlink:type="simple"><uri content-type="original_file" xlink:type="simple">https://binary.pensoft.net/fig/437492</uri></graphic></fig></tp:treatment-sec><ref-list><ref id="B5999715"><element-citation xmlns:xlink="http://www.w3.org/1999/xlink" publication-type="chapter" xlink:type="simple"><person-group person-group-type="author"><name name-style="western"><surname>Hartman</surname><given-names>O.</given-names></name></person-group><year>1955</year><chapter-title>Endemism in the North Pacific Ocean, with emphasis on the distribution of marine annelids, and descriptions of new or little known forms</chapter-title><person-group person-group-type="editor"><name name-style="western"><surname>Hartman</surname><given-names>O.</given-names></name></person-group><source>Essays in the Natural Sciences in Honor of Captain Allan Hancock on the occasion of his birthday July 26, 1955.</source><publisher-name>University of Southern California Press</publisher-name><publisher-loc>Los Angeles</publisher-loc><size units="page">39-60</size><uri xlink:type="simple">https://www.biodiversitylibrary.org/page/5227326#page/55/mode/1up</uri></element-citation></ref><ref id="B5999747"><element-citation xmlns:xlink="http://www.w3.org/1999/xlink" publication-type="article" xlink:type="simple"><person-group person-group-type="author"><name name-style="western"><surname>Hartman</surname><given-names>O.</given-names></name></person-group><year>1963</year><article-title>Submarine canyons of Southern California. Part III</article-title><source>Systematics: Polychaetes. Allan Hancock Pacific Expeditions</source><volume>27</volume><issue>3</issue><fpage>1</fpage><lpage>93</lpage><uri xlink:type="simple">https://www.biodiversitylibrary.org/page/4683354#page/544/mode/1up</uri></element-citation></ref><ref id="B5999756"><element-citation xmlns:xlink="http://www.w3.org/1999/xlink" publication-type="book" xlink:type="simple"><person-group person-group-type="author"><name name-style="western"><surname>Hartman</surname><given-names>O.</given-names></name></person-group><year>1969</year><source>Atlas of the sedentariate polychaetous annelids from California</source><publisher-name>Allan Hancock Foundation, University of Southern California</publisher-name><publisher-loc>Los Angeles</publisher-loc><size units="page">812</size></element-citation></ref><ref id="B6093449"><element-citation xmlns:xlink="http://www.w3.org/1999/xlink" publication-type="article" xlink:type="simple"><person-group person-group-type="author"><name name-style="western"><surname>Kudenov</surname><given-names>J. D.</given-names></name></person-group><year>1975</year><article-title>Sedentary polychaetes from the Gulf of California, Mexico</article-title><source>Journal of Natural History</source><volume>9</volume><fpage>205</fpage><lpage>231</lpage><pub-id pub-id-type="doi">10.1080/00222937500770131</pub-id></element-citation></ref><ref id="B5999364"><element-citation xmlns:xlink="http://www.w3.org/1999/xlink" publication-type="chapter" xlink:type="simple"><person-group person-group-type="author"><name name-style="western"><surname>Blake</surname><given-names>J. A</given-names></name></person-group><year>2000</year><chapter-title>Family <tp:taxon-name><tp:taxon-name-part taxon-name-part-type="family">Oweniidae</tp:taxon-name-part></tp:taxon-name> Rioja, 1917</chapter-title><person-group person-group-type="editor"><name name-style="western"><surname>Blake</surname><given-names>J. A</given-names></name><name name-style="western"><surname>Hilbig</surname><given-names>B</given-names></name><name name-style="western"><surname>Scott</surname><given-names>P. V</given-names></name></person-group><source>Taxonomic atlas of the benthic fauna of the Santa Maria Basin and Western Santa Barbara Channel</source><edition>1</edition><volume>1</volume><publisher-name>Santa Barbara Museum of Natural History</publisher-name><publisher-loc>Santa Barbara</publisher-loc><size units="page">97-127</size></element-citation></ref></ref-list></tp:taxon-treatment>
