# Supplementary material for: Tubicolous polychaete worms (Annelida) from Bahía de Chamela Islands Sanctuary, Mexico, with the description of a new bamboo worm
Source: Biodivers Data J. 2020 Sep 16;8:e57572. doi: 10.3897/BDJ.8.e57572 (PMC7511464; doi:10.3897/BDJ.8.e57572)
Supplement: XML Treatment for Isocirrus tropicus [file BDJ.8.e57572-treatment3.xml]

<!DOCTYPE tp:taxon-treatment
  PUBLIC "-//TaxonX//DTD Taxonomic Treatment Publishing DTD v0 20100105//EN" "tax-treatment-NSO.dtd">
<tp:taxon-treatment xmlns:tp="http://www.plazi.org/taxpub"><tp:treatment-meta><mixed-citation publication-type="journal"><person-group><name><surname>Yáñez-Rivera</surname><given-names>Beatriz</given-names></name><name><surname>Tovar-Hernández</surname><given-names>María Ana</given-names></name><name><surname>Galván-Villa</surname><given-names>Cristian Moisés</given-names></name><name><surname>Ríos-Jara</surname><given-names>Eduardo</given-names></name></person-group><article-title>Tubicolous polychaete worms (<tp:taxon-name><tp:taxon-name-part taxon-name-part-type="phylum">Annelida</tp:taxon-name-part></tp:taxon-name>) from Bahía de Chamela Islands Sanctuary, Mexico, with the description of a new bamboo worm</article-title><source>Biodivers Data J</source><day>16</day><month>9</month><year>2020</year><volume>8</volume><pub-id pub-id-type="doi">10.3897/BDJ.8.e57572</pub-id></mixed-citation></tp:treatment-meta><tp:nomenclature><tp:taxon-name><object-id xmlns:xlink="http://www.w3.org/1999/xlink" content-type="arpha" xlink:type="simple">95D09E3A-1483-54BA-A663-4F1697ADACB3</object-id><tp:taxon-name-part taxon-name-part-type="genus">Isocirrus</tp:taxon-name-part> <tp:taxon-name-part taxon-name-part-type="species">tropicus</tp:taxon-name-part></tp:taxon-name><tp:taxon-authority>(Monro, 1906)</tp:taxon-authority><tp:nomenclature-citation-list><tp:nomenclature-citation><tp:taxon-name><tp:taxon-name-part taxon-name-part-type="genus" reg="Clymene">Clymene</tp:taxon-name-part> <tp:taxon-name-part taxon-name-part-type="species" reg="tropica">tropica</tp:taxon-name-part></tp:taxon-name><comment> Monro, 1906 in <xref ref-type="bibr" rid="B6000283">Monro 1928</xref>: 97–98, figs. 17–18.</comment></tp:nomenclature-citation><tp:nomenclature-citation><tp:taxon-name><tp:taxon-name-part taxon-name-part-type="genus" reg="Isocirrus">Isocirrus</tp:taxon-name-part> <tp:taxon-name-part taxon-name-part-type="species" reg="tropicus">tropicus</tp:taxon-name-part></tp:taxon-name><comment>.— <xref ref-type="bibr" rid="B6002044">Salazar-Vallejo 1991</xref>: 275 (syntype re-description and relocation).</comment></tp:nomenclature-citation><tp:nomenclature-citation><tp:taxon-name><tp:taxon-name-part taxon-name-part-type="genus" reg="Euclymene">Euclymene</tp:taxon-name-part> <tp:taxon-name-part taxon-name-part-type="species" reg="tropica">tropica</tp:taxon-name-part></tp:taxon-name><comment>.— <xref ref-type="bibr" rid="B6002062">Salazar-Vallejo and Díaz-Díaz 2009</xref>: 305 (Key).</comment></tp:nomenclature-citation></tp:nomenclature-citation-list></tp:nomenclature><tp:treatment-sec sec-type="materials"><title>Materials</title><list list-type="alpha-lower" list-content="occurrences"><list-item><p><bold>Type status:</bold> <named-content xmlns:xlink="http://www.w3.org/1999/xlink" content-type="dwc:typeStatus" xlink:type="simple">Other material</named-content>. <bold>Occurrence:</bold> catalogNumber: <named-content xmlns:xlink="http://www.w3.org/1999/xlink" content-type="dwc:catalogNumber" xlink:type="simple">LEMA-PO154</named-content>; recordedBy: <named-content xmlns:xlink="http://www.w3.org/1999/xlink" content-type="dwc:recordedBy" xlink:type="simple">Beatriz Yáñez-Rivera</named-content>; individualCount: <named-content xmlns:xlink="http://www.w3.org/1999/xlink" content-type="dwc:individualCount" xlink:type="simple">4</named-content>; <bold>Taxon:</bold> phylum: <named-content xmlns:xlink="http://www.w3.org/1999/xlink" content-type="dwc:phylum" xlink:type="simple"><tp:taxon-name><tp:taxon-name-part taxon-name-part-type="phylum">Annelida</tp:taxon-name-part></tp:taxon-name></named-content>; class: <named-content xmlns:xlink="http://www.w3.org/1999/xlink" content-type="dwc:class" xlink:type="simple"><tp:taxon-name><tp:taxon-name-part taxon-name-part-type="class">Polychaeta</tp:taxon-name-part></tp:taxon-name></named-content>; family: <named-content xmlns:xlink="http://www.w3.org/1999/xlink" content-type="dwc:family" xlink:type="simple"><tp:taxon-name><tp:taxon-name-part taxon-name-part-type="family">Maldanidae</tp:taxon-name-part></tp:taxon-name></named-content>; genus: <named-content xmlns:xlink="http://www.w3.org/1999/xlink" content-type="dwc:genus" xlink:type="simple"><tp:taxon-name><tp:taxon-name-part taxon-name-part-type="genus">Isocirrus</tp:taxon-name-part></tp:taxon-name></named-content>; <bold>Location:</bold> higherGeographyID: <named-content xmlns:xlink="http://www.w3.org/1999/xlink" content-type="dwc:higherGeographyID" xlink:type="simple">Pacific Ocean</named-content>; higherGeography: <named-content xmlns:xlink="http://www.w3.org/1999/xlink" content-type="dwc:higherGeography" xlink:type="simple">Tropical Eastern Pacific</named-content>; continent: <named-content xmlns:xlink="http://www.w3.org/1999/xlink" content-type="dwc:continent" xlink:type="simple">America</named-content>; islandGroup: <named-content xmlns:xlink="http://www.w3.org/1999/xlink" content-type="dwc:islandGroup" xlink:type="simple">Islas de Chamela</named-content>; island: <named-content xmlns:xlink="http://www.w3.org/1999/xlink" content-type="dwc:island" xlink:type="simple">Isla Pajarera</named-content>; country: <named-content xmlns:xlink="http://www.w3.org/1999/xlink" content-type="dwc:country" xlink:type="simple">México</named-content>; countryCode: <named-content xmlns:xlink="http://www.w3.org/1999/xlink" content-type="dwc:countryCode" xlink:type="simple">MX</named-content>; stateProvince: <named-content xmlns:xlink="http://www.w3.org/1999/xlink" content-type="dwc:stateProvince" xlink:type="simple">Jalisco</named-content>; municipality: <named-content xmlns:xlink="http://www.w3.org/1999/xlink" content-type="dwc:municipality" xlink:type="simple">La Huerta</named-content>; maximumDepthInMeters: <named-content xmlns:xlink="http://www.w3.org/1999/xlink" content-type="dwc:maximumDepthInMeters" xlink:type="simple">4</named-content>; verbatimLatitude: <named-content xmlns:xlink="http://www.w3.org/1999/xlink" content-type="dwc:verbatimLatitude" xlink:type="simple">19°33’22’’N</named-content>; verbatimLongitude: <named-content xmlns:xlink="http://www.w3.org/1999/xlink" content-type="dwc:verbatimLongitude" xlink:type="simple">105°06’50’’W</named-content>; <bold>Identification:</bold> identifiedBy: <named-content xmlns:xlink="http://www.w3.org/1999/xlink" content-type="dwc:identifiedBy" xlink:type="simple">María Ana Tovar-Hernández</named-content>; <bold>Event:</bold> samplingProtocol: <named-content xmlns:xlink="http://www.w3.org/1999/xlink" content-type="dwc:samplingProtocol" xlink:type="simple">Scuba dive</named-content>; eventDate: <named-content xmlns:xlink="http://www.w3.org/1999/xlink" content-type="dwc:eventDate" xlink:type="simple">June 25, 2013</named-content>; year: <named-content xmlns:xlink="http://www.w3.org/1999/xlink" content-type="dwc:year" xlink:type="simple">2013</named-content>; month: <named-content xmlns:xlink="http://www.w3.org/1999/xlink" content-type="dwc:month" xlink:type="simple">6</named-content>; day: <named-content xmlns:xlink="http://www.w3.org/1999/xlink" content-type="dwc:day" xlink:type="simple">25</named-content>; habitat: <named-content xmlns:xlink="http://www.w3.org/1999/xlink" content-type="dwc:habitat" xlink:type="simple">On coral</named-content>; fieldNumber: <named-content xmlns:xlink="http://www.w3.org/1999/xlink" content-type="dwc:fieldNumber" xlink:type="simple">Site 21</named-content>; <bold>Record Level:</bold> language: <named-content xmlns:xlink="http://www.w3.org/1999/xlink" content-type="dwc:language" xlink:type="simple">Spanish</named-content>; institutionID: <named-content xmlns:xlink="http://www.w3.org/1999/xlink" content-type="dwc:institutionID" xlink:type="simple">Universidad de Guadalajara</named-content>; collectionID: <named-content xmlns:xlink="http://www.w3.org/1999/xlink" content-type="dwc:collectionID" xlink:type="simple">Colección Biológica del Laboratorio de Ecosistemas Marinos y Acuicultura, Universidad de Guadalajara, México</named-content>; institutionCode: <named-content xmlns:xlink="http://www.w3.org/1999/xlink" content-type="dwc:institutionCode" xlink:type="simple">UDG</named-content>; collectionCode: <named-content xmlns:xlink="http://www.w3.org/1999/xlink" content-type="dwc:collectionCode" xlink:type="simple">LEMA</named-content></p></list-item></list></tp:treatment-sec><tp:treatment-sec sec-type="Description"><title>Description</title><p>Incomplete worms 6–36 mm long, 0.5–1.4 mm wide and +12 segments. Cephalic plaque oval with lateral margins notched (Fig. <xref ref-type="fig" rid="F5999131">4</xref>A), basal margin with eight shallow crenulations (Fig. <xref ref-type="fig" rid="F5999131">4</xref>B, E); digitiform palpod in lateral view (Fig. <xref ref-type="fig" rid="F5999131">4</xref>C); nuchal organs straight, parallel, almost full length of plaque. No ocelli, no segmental collars. First segments with acicular spines. Following chaetigers with manubriavicular uncini with three teeth above the main fang with subrostral bristles (hairs or barbules) (Fig. <xref ref-type="fig" rid="F5999131">4</xref>F). Ventral mid-line ridge prominent, from segment 7 to end of body (Fig. <xref ref-type="fig" rid="F5999131">4</xref>H). One pre-anal achaetous segment with tori. Anal funnel present (Fig. <xref ref-type="fig" rid="F5999131">4</xref>D) with 26 distinct alternating triangular cirri: 3–4 long alternated with one short, the longest are 2–3 times the length of short ones (Fig. <xref ref-type="fig" rid="F5999131">4</xref>G). Anus terminal (Fig. <xref ref-type="fig" rid="F5999131">4</xref>G).</p></tp:treatment-sec><tp:treatment-sec sec-type="Taxon discussion"><title>Taxon discussion</title><p>Originally described from Taboga (Pacific coast of Panama) to 7–9 m depth in sand at low tide (<xref ref-type="bibr" rid="B6000283">Monro 1928</xref>). It was re-described and transferred to <italic><tp:taxon-name><tp:taxon-name-part taxon-name-part-type="genus" reg="Isocirrus">Isocirrus</tp:taxon-name-part></tp:taxon-name></italic> by <xref ref-type="bibr" rid="B6002044">Salazar-Vallejo (1991)</xref>, based on the presence of acicular spines on chaetigers 1–3 and the presence of anal cirri of similar length. According to Salazar-Vallejo (pers. comm. 2020), the inclusion of <italic><tp:taxon-name><tp:taxon-name-part taxon-name-part-type="genus" reg="Euclymene">Euclymene</tp:taxon-name-part> <tp:taxon-name-part taxon-name-part-type="species" reg="tropica">tropica</tp:taxon-name-part></tp:taxon-name></italic> in their key was a mistake (<xref ref-type="bibr" rid="B6002062">Salazar-Vallejo and Díaz-Díaz 2009</xref>); it must be included within <italic><tp:taxon-name><tp:taxon-name-part taxon-name-part-type="genus" reg="Isocirrus">Isocirrus</tp:taxon-name-part></tp:taxon-name></italic>, but having subequal anal cirri.</p></tp:treatment-sec><tp:treatment-sec><!--Section generated to contain objects referenced in tp:taxon-treatment.--><fig id="F5999131" position="float" orientation="portrait"><object-id xmlns:xlink="http://www.w3.org/1999/xlink" content-type="arpha" xlink:type="simple">69107591-F4A3-5C28-B257-9BB2396F92C2</object-id><object-id xmlns:xlink="http://www.w3.org/1999/xlink" content-type="doi" xlink:type="simple">10.3897/BDJ.8.e57572.figure4</object-id><label>Figure 4.</label><caption><p><italic><tp:taxon-name><tp:taxon-name-part taxon-name-part-type="genus" reg="Isocirrus">Isocirrus</tp:taxon-name-part> <tp:taxon-name-part taxon-name-part-type="species" reg="tropicus">tropicus</tp:taxon-name-part></tp:taxon-name></italic> (Monro, 1928). A) Body, anterior part, lateral view, B) cephalic plaque and first two chaetigers, lateral view, C) everted proboscis, D) anal funnel, lateral view, E) dorsal margin of cephalic plaque, F) manubriavicular uncini from 5th chaetiger, G) anal plaque, posterior view, H) mid-ventral whitish ridge starting in chaetiger 7. Scale bars: A) 3 mm, B) 2 mm, C) 1 mm, D) 1.3 mm, E) 1.8 mm, F) 400x magnification, G) 0.5 mm, H) 1.5 mm. Arrows in A pointed to lateral notches of cephalic plaque. In B, arrows pointed to crenulated margin of cephalic plaque.</p></caption><graphic xmlns:xlink="http://www.w3.org/1999/xlink" xlink:href="bdj-08-e57572-g004.jpg" position="float" id="oo_437508.jpg" orientation="portrait" xlink:type="simple"><uri content-type="original_file" xlink:type="simple">https://binary.pensoft.net/fig/437508</uri></graphic></fig></tp:treatment-sec><ref-list><ref id="B6000283"><element-citation xmlns:xlink="http://www.w3.org/1999/xlink" publication-type="article" xlink:type="simple"><person-group person-group-type="author"><name name-style="western"><surname>Monro</surname><given-names>C. C.A.</given-names></name></person-group><year>1928</year><article-title>Papers from Dr. Th. Mortensen's Pacific Expedition 1914-16. XLV. On the <tp:taxon-name><tp:taxon-name-part taxon-name-part-type="class">polychaeta</tp:taxon-name-part></tp:taxon-name> collected by Dr. Th. Mortensen off the coast of Panama</article-title><source>Videnskabelige Meddelelser fra Dansk naturhistorisk Forening i Köbenhavn</source><volume>85</volume><fpage>75</fpage><lpage>103</lpage><uri xlink:type="simple">https://www.biodiversitylibrary.org/bibliography/82330#/summary</uri></element-citation></ref><ref id="B6002044"><element-citation xmlns:xlink="http://www.w3.org/1999/xlink" publication-type="article" xlink:type="simple"><person-group person-group-type="author"><name name-style="western"><surname>Salazar-Vallejo</surname><given-names>S. I.</given-names></name></person-group><year>1991</year><article-title>Revisión de algunos eucliméninos (<tp:taxon-name><tp:taxon-name-part taxon-name-part-type="class">Polychaeta</tp:taxon-name-part></tp:taxon-name>: <tp:taxon-name><tp:taxon-name-part taxon-name-part-type="family">Maldanidae</tp:taxon-name-part></tp:taxon-name>) del Golfo de California, Florida, Panamá y Estrecho de Magallanes</article-title><source>Revista de Biología Tropical</source><volume>39</volume><issue>2</issue><fpage>269</fpage><lpage>278</lpage></element-citation></ref><ref id="B6002062"><element-citation xmlns:xlink="http://www.w3.org/1999/xlink" publication-type="chapter" xlink:type="simple"><person-group person-group-type="author"><name name-style="western"><surname>Salazar-Vallejo</surname><given-names>S. I.</given-names></name><name name-style="western"><surname>Díaz-Díaz</surname><given-names>O.</given-names></name></person-group><year>2009</year><chapter-title><tp:taxon-name><tp:taxon-name-part taxon-name-part-type="family">Maldanidae</tp:taxon-name-part></tp:taxon-name> Malmgren, 1867</chapter-title><person-group person-group-type="editor"><name name-style="western"><surname>De León-González</surname><given-names>J,A.</given-names></name><name name-style="western"><surname>Bastida-Zavala</surname><given-names>J. R.</given-names></name><name name-style="western"><surname>Carrera-Parra</surname><given-names>L. F.</given-names></name><name name-style="western"><surname>García-Garza</surname><given-names>M,E.</given-names></name><name name-style="western"><surname>Peña-Rivera. A</surname></name><name name-style="western"><surname>Salazar-Vallejo</surname><given-names>S. I.</given-names></name><name name-style="western"><surname>Solís-Weiss</surname><given-names>V.</given-names></name></person-group><source>Poliquetos (<tp:taxon-name><tp:taxon-name-part taxon-name-part-type="phylum">Annelida</tp:taxon-name-part></tp:taxon-name>: <tp:taxon-name><tp:taxon-name-part taxon-name-part-type="class">Polychaeta</tp:taxon-name-part></tp:taxon-name>) de México y de América Tropical</source><edition>1</edition><volume>II</volume><publisher-name>Universidad Autónoma de Nuevo León</publisher-name><publisher-loc>Monterrey</publisher-loc><size units="page">291-309</size><isbn>978-607-433-235-3</isbn></element-citation></ref></ref-list></tp:taxon-treatment>
