# Supplementary material for: Tubicolous polychaete worms (Annelida) from Bahía de Chamela Islands Sanctuary, Mexico, with the description of a new bamboo worm
Source: Biodivers Data J. 2020 Sep 16;8:e57572. doi: 10.3897/BDJ.8.e57572 (PMC7511464; doi:10.3897/BDJ.8.e57572)
Supplement: XML Treatment for Idanthyrsus cretus [file BDJ.8.e57572-treatment4.xml]

<!DOCTYPE tp:taxon-treatment
  PUBLIC "-//TaxonX//DTD Taxonomic Treatment Publishing DTD v0 20100105//EN" "tax-treatment-NSO.dtd">
<tp:taxon-treatment xmlns:tp="http://www.plazi.org/taxpub"><tp:treatment-meta><mixed-citation publication-type="journal"><person-group><name><surname>Yáñez-Rivera</surname><given-names>Beatriz</given-names></name><name><surname>Tovar-Hernández</surname><given-names>María Ana</given-names></name><name><surname>Galván-Villa</surname><given-names>Cristian Moisés</given-names></name><name><surname>Ríos-Jara</surname><given-names>Eduardo</given-names></name></person-group><article-title>Tubicolous polychaete worms (<tp:taxon-name><tp:taxon-name-part taxon-name-part-type="phylum">Annelida</tp:taxon-name-part></tp:taxon-name>) from Bahía de Chamela Islands Sanctuary, Mexico, with the description of a new bamboo worm</article-title><source>Biodivers Data J</source><day>16</day><month>9</month><year>2020</year><volume>8</volume><pub-id pub-id-type="doi">10.3897/BDJ.8.e57572</pub-id></mixed-citation></tp:treatment-meta><tp:nomenclature><tp:taxon-name><object-id xmlns:xlink="http://www.w3.org/1999/xlink" content-type="arpha" xlink:type="simple">AA731F21-8B42-58D4-A7BA-D733378F1EBB</object-id><tp:taxon-name-part taxon-name-part-type="genus">Idanthyrsus</tp:taxon-name-part> <tp:taxon-name-part taxon-name-part-type="species">cretus</tp:taxon-name-part></tp:taxon-name><tp:taxon-authority>Chamberlin, 1919</tp:taxon-authority><tp:nomenclature-citation-list><tp:nomenclature-citation><tp:taxon-name><tp:taxon-name-part taxon-name-part-type="genus" reg="Idanthyrsus">Idanthyrsus</tp:taxon-name-part> <tp:taxon-name-part taxon-name-part-type="species" reg="cretus">cretus</tp:taxon-name-part></tp:taxon-name><comment> Chamberlin, 1919 <xref ref-type="bibr" rid="B5999452">Chamberlin 1919</xref>: 485–487, pt. 76, figs. 8–15.</comment></tp:nomenclature-citation><tp:nomenclature-citation><tp:taxon-name><tp:taxon-name-part taxon-name-part-type="genus" reg="Idanthyrsus">Idanthyrsus</tp:taxon-name-part> <tp:taxon-name-part taxon-name-part-type="species" reg="pennatus">pennatus</tp:taxon-name-part></tp:taxon-name><comment> (not <xref ref-type="bibr" rid="B6001885">Peters 1854</xref>).— <xref ref-type="bibr" rid="B6001594">Monro 1933</xref>: 1063, fig. 13.— <xref ref-type="bibr" rid="B6001984">Rioja 1942</xref>: 155–157, figs. 1–14.— <xref ref-type="bibr" rid="B5999697">Hartman 1944a</xref>: 336, pt. 31, fig. 35.— <xref ref-type="bibr" rid="B5999332">Berkeley and Berkeley 1958</xref>: 405.— <xref ref-type="bibr" rid="B6002002">Rioja 1959</xref>: 255.— <xref ref-type="bibr" rid="B6002015">Rioja 1962</xref>: 199.— <xref ref-type="bibr" rid="B5999568">Fauchald 1977</xref>: 54.— <xref ref-type="bibr" rid="B6002053">Salazar-Vallejo et al. 1990</xref>: 213, fig. 6.— <xref ref-type="bibr" rid="B5999225">Bastida-Zavala 1993</xref>: 12, 14, 32.— <xref ref-type="bibr" rid="B5999234">Bastida-Zavala 1995</xref>: 22.</comment></tp:nomenclature-citation><tp:nomenclature-citation><tp:taxon-name><tp:taxon-name-part taxon-name-part-type="genus" reg="Idanthyrsus">Idanthyrsus</tp:taxon-name-part> <tp:taxon-name-part taxon-name-part-type="species" reg="cretus">cretus</tp:taxon-name-part></tp:taxon-name><comment>.— <xref ref-type="bibr" rid="B5999853">Kirtley 1994</xref>: 95–96, fig. 6.6.— <xref ref-type="bibr" rid="B5999661">Gómez et al. 1997</xref>: 1070.— <xref ref-type="bibr" rid="B5999783">Hernández-Alcántara et al. 2003</xref>: 9.— <xref ref-type="bibr" rid="B5999469">Chávez-López and Cruz-Gómez 2019</xref>: 5, 8, fig. 2E.— <xref ref-type="bibr" rid="B5999461">Chávez-López 2019</xref>: 21–28, figs. 2H–I, K, 5–6.</comment></tp:nomenclature-citation></tp:nomenclature-citation-list></tp:nomenclature><tp:treatment-sec sec-type="materials"><title>Materials</title><list list-type="alpha-lower" list-content="occurrences"><list-item><p><bold>Type status:</bold> <named-content xmlns:xlink="http://www.w3.org/1999/xlink" content-type="dwc:typeStatus" xlink:type="simple">Other material</named-content>. <bold>Occurrence:</bold> catalogNumber: <named-content xmlns:xlink="http://www.w3.org/1999/xlink" content-type="dwc:catalogNumber" xlink:type="simple">LEMA-PO156</named-content>; recordedBy: <named-content xmlns:xlink="http://www.w3.org/1999/xlink" content-type="dwc:recordedBy" xlink:type="simple">Beatriz Yáñez-Rivera</named-content>; individualCount: <named-content xmlns:xlink="http://www.w3.org/1999/xlink" content-type="dwc:individualCount" xlink:type="simple">1</named-content>; <bold>Taxon:</bold> phylum: <named-content xmlns:xlink="http://www.w3.org/1999/xlink" content-type="dwc:phylum" xlink:type="simple"><tp:taxon-name><tp:taxon-name-part taxon-name-part-type="phylum">Annelida</tp:taxon-name-part></tp:taxon-name></named-content>; class: <named-content xmlns:xlink="http://www.w3.org/1999/xlink" content-type="dwc:class" xlink:type="simple"><tp:taxon-name><tp:taxon-name-part taxon-name-part-type="class">Polychaeta</tp:taxon-name-part></tp:taxon-name></named-content>; order: <named-content xmlns:xlink="http://www.w3.org/1999/xlink" content-type="dwc:order" xlink:type="simple"><tp:taxon-name><tp:taxon-name-part taxon-name-part-type="order">Sabellida</tp:taxon-name-part></tp:taxon-name></named-content>; family: <named-content xmlns:xlink="http://www.w3.org/1999/xlink" content-type="dwc:family" xlink:type="simple"><tp:taxon-name><tp:taxon-name-part taxon-name-part-type="family">Sabellariidae</tp:taxon-name-part></tp:taxon-name></named-content>; genus: <named-content xmlns:xlink="http://www.w3.org/1999/xlink" content-type="dwc:genus" xlink:type="simple"><tp:taxon-name><tp:taxon-name-part taxon-name-part-type="genus">Idanthyrsus</tp:taxon-name-part></tp:taxon-name></named-content>; <bold>Location:</bold> higherGeographyID: <named-content xmlns:xlink="http://www.w3.org/1999/xlink" content-type="dwc:higherGeographyID" xlink:type="simple">Pacific Ocean</named-content>; higherGeography: <named-content xmlns:xlink="http://www.w3.org/1999/xlink" content-type="dwc:higherGeography" xlink:type="simple">Tropical Eastern Pacific</named-content>; continent: <named-content xmlns:xlink="http://www.w3.org/1999/xlink" content-type="dwc:continent" xlink:type="simple">America</named-content>; islandGroup: <named-content xmlns:xlink="http://www.w3.org/1999/xlink" content-type="dwc:islandGroup" xlink:type="simple">Islas de Chamela</named-content>; island: <named-content xmlns:xlink="http://www.w3.org/1999/xlink" content-type="dwc:island" xlink:type="simple">Isla Pajarera</named-content>; country: <named-content xmlns:xlink="http://www.w3.org/1999/xlink" content-type="dwc:country" xlink:type="simple">México</named-content>; countryCode: <named-content xmlns:xlink="http://www.w3.org/1999/xlink" content-type="dwc:countryCode" xlink:type="simple">MX</named-content>; stateProvince: <named-content xmlns:xlink="http://www.w3.org/1999/xlink" content-type="dwc:stateProvince" xlink:type="simple">Jalisco</named-content>; municipality: <named-content xmlns:xlink="http://www.w3.org/1999/xlink" content-type="dwc:municipality" xlink:type="simple">La Huerta</named-content>; maximumDepthInMeters: <named-content xmlns:xlink="http://www.w3.org/1999/xlink" content-type="dwc:maximumDepthInMeters" xlink:type="simple">4</named-content>; verbatimLatitude: <named-content xmlns:xlink="http://www.w3.org/1999/xlink" content-type="dwc:verbatimLatitude" xlink:type="simple">19°33’22’’N</named-content>; verbatimLongitude: <named-content xmlns:xlink="http://www.w3.org/1999/xlink" content-type="dwc:verbatimLongitude" xlink:type="simple">105°06’50’’W</named-content>; <bold>Identification:</bold> identifiedBy: <named-content xmlns:xlink="http://www.w3.org/1999/xlink" content-type="dwc:identifiedBy" xlink:type="simple">María Ana Tovar-Hernández</named-content>; <bold>Event:</bold> samplingProtocol: <named-content xmlns:xlink="http://www.w3.org/1999/xlink" content-type="dwc:samplingProtocol" xlink:type="simple">Scuba dive</named-content>; eventDate: <named-content xmlns:xlink="http://www.w3.org/1999/xlink" content-type="dwc:eventDate" xlink:type="simple">June 25, 2013</named-content>; year: <named-content xmlns:xlink="http://www.w3.org/1999/xlink" content-type="dwc:year" xlink:type="simple">2013</named-content>; month: <named-content xmlns:xlink="http://www.w3.org/1999/xlink" content-type="dwc:month" xlink:type="simple">6</named-content>; day: <named-content xmlns:xlink="http://www.w3.org/1999/xlink" content-type="dwc:day" xlink:type="simple">25</named-content>; habitat: <named-content xmlns:xlink="http://www.w3.org/1999/xlink" content-type="dwc:habitat" xlink:type="simple">On rock</named-content>; fieldNumber: <named-content xmlns:xlink="http://www.w3.org/1999/xlink" content-type="dwc:fieldNumber" xlink:type="simple">Site 21</named-content>; <bold>Record Level:</bold> language: <named-content xmlns:xlink="http://www.w3.org/1999/xlink" content-type="dwc:language" xlink:type="simple">Spanish</named-content>; institutionID: <named-content xmlns:xlink="http://www.w3.org/1999/xlink" content-type="dwc:institutionID" xlink:type="simple">Universidad de Guadalajara</named-content>; collectionID: <named-content xmlns:xlink="http://www.w3.org/1999/xlink" content-type="dwc:collectionID" xlink:type="simple">Colección Biológica del Laboratorio de Ecosistemas Marinos y Acuicultura</named-content>; institutionCode: <named-content xmlns:xlink="http://www.w3.org/1999/xlink" content-type="dwc:institutionCode" xlink:type="simple">UDG</named-content>; collectionCode: <named-content xmlns:xlink="http://www.w3.org/1999/xlink" content-type="dwc:collectionCode" xlink:type="simple">LEMA</named-content></p></list-item><list-item><p><bold>Type status:</bold> <named-content xmlns:xlink="http://www.w3.org/1999/xlink" content-type="dwc:typeStatus" xlink:type="simple">Other material</named-content>. <bold>Occurrence:</bold> catalogNumber: <named-content xmlns:xlink="http://www.w3.org/1999/xlink" content-type="dwc:catalogNumber" xlink:type="simple">LEMA-PO157</named-content>; recordedBy: <named-content xmlns:xlink="http://www.w3.org/1999/xlink" content-type="dwc:recordedBy" xlink:type="simple">Beatriz Yáñez-Rivera</named-content>; individualCount: <named-content xmlns:xlink="http://www.w3.org/1999/xlink" content-type="dwc:individualCount" xlink:type="simple">4</named-content>; <bold>Taxon:</bold> phylum: <named-content xmlns:xlink="http://www.w3.org/1999/xlink" content-type="dwc:phylum" xlink:type="simple"><tp:taxon-name><tp:taxon-name-part taxon-name-part-type="phylum">Annelida</tp:taxon-name-part></tp:taxon-name></named-content>; class: <named-content xmlns:xlink="http://www.w3.org/1999/xlink" content-type="dwc:class" xlink:type="simple"><tp:taxon-name><tp:taxon-name-part taxon-name-part-type="class">Polychaeta</tp:taxon-name-part></tp:taxon-name></named-content>; order: <named-content xmlns:xlink="http://www.w3.org/1999/xlink" content-type="dwc:order" xlink:type="simple"><tp:taxon-name><tp:taxon-name-part taxon-name-part-type="order">Sabellida</tp:taxon-name-part></tp:taxon-name></named-content>; family: <named-content xmlns:xlink="http://www.w3.org/1999/xlink" content-type="dwc:family" xlink:type="simple"><tp:taxon-name><tp:taxon-name-part taxon-name-part-type="family">Sabellariidae</tp:taxon-name-part></tp:taxon-name></named-content>; genus: <named-content xmlns:xlink="http://www.w3.org/1999/xlink" content-type="dwc:genus" xlink:type="simple"><tp:taxon-name><tp:taxon-name-part taxon-name-part-type="genus">Idanthyrsus</tp:taxon-name-part></tp:taxon-name></named-content>; <bold>Location:</bold> higherGeographyID: <named-content xmlns:xlink="http://www.w3.org/1999/xlink" content-type="dwc:higherGeographyID" xlink:type="simple">Pacific Ocean</named-content>; higherGeography: <named-content xmlns:xlink="http://www.w3.org/1999/xlink" content-type="dwc:higherGeography" xlink:type="simple">Tropical Eastern Pacific</named-content>; continent: <named-content xmlns:xlink="http://www.w3.org/1999/xlink" content-type="dwc:continent" xlink:type="simple">America</named-content>; islandGroup: <named-content xmlns:xlink="http://www.w3.org/1999/xlink" content-type="dwc:islandGroup" xlink:type="simple">Islas de Chamela</named-content>; island: <named-content xmlns:xlink="http://www.w3.org/1999/xlink" content-type="dwc:island" xlink:type="simple">Isla Pajarera</named-content>; country: <named-content xmlns:xlink="http://www.w3.org/1999/xlink" content-type="dwc:country" xlink:type="simple">México</named-content>; countryCode: <named-content xmlns:xlink="http://www.w3.org/1999/xlink" content-type="dwc:countryCode" xlink:type="simple">MX</named-content>; stateProvince: <named-content xmlns:xlink="http://www.w3.org/1999/xlink" content-type="dwc:stateProvince" xlink:type="simple">Jalisco</named-content>; municipality: <named-content xmlns:xlink="http://www.w3.org/1999/xlink" content-type="dwc:municipality" xlink:type="simple">La Huerta</named-content>; maximumDepthInMeters: <named-content xmlns:xlink="http://www.w3.org/1999/xlink" content-type="dwc:maximumDepthInMeters" xlink:type="simple">4</named-content>; verbatimLatitude: <named-content xmlns:xlink="http://www.w3.org/1999/xlink" content-type="dwc:verbatimLatitude" xlink:type="simple">19°33’29’’N</named-content>; verbatimLongitude: <named-content xmlns:xlink="http://www.w3.org/1999/xlink" content-type="dwc:verbatimLongitude" xlink:type="simple">105°06’40’’W</named-content>; <bold>Identification:</bold> identifiedBy: <named-content xmlns:xlink="http://www.w3.org/1999/xlink" content-type="dwc:identifiedBy" xlink:type="simple">María Ana Tovar-Hernández</named-content>; <bold>Event:</bold> samplingProtocol: <named-content xmlns:xlink="http://www.w3.org/1999/xlink" content-type="dwc:samplingProtocol" xlink:type="simple">Snorkel</named-content>; eventDate: <named-content xmlns:xlink="http://www.w3.org/1999/xlink" content-type="dwc:eventDate" xlink:type="simple">June 27, 2013</named-content>; year: <named-content xmlns:xlink="http://www.w3.org/1999/xlink" content-type="dwc:year" xlink:type="simple">2013</named-content>; month: <named-content xmlns:xlink="http://www.w3.org/1999/xlink" content-type="dwc:month" xlink:type="simple">6</named-content>; day: <named-content xmlns:xlink="http://www.w3.org/1999/xlink" content-type="dwc:day" xlink:type="simple">27</named-content>; habitat: <named-content xmlns:xlink="http://www.w3.org/1999/xlink" content-type="dwc:habitat" xlink:type="simple">On coral</named-content>; fieldNumber: <named-content xmlns:xlink="http://www.w3.org/1999/xlink" content-type="dwc:fieldNumber" xlink:type="simple">Site 2</named-content>; <bold>Record Level:</bold> language: <named-content xmlns:xlink="http://www.w3.org/1999/xlink" content-type="dwc:language" xlink:type="simple">Spanish</named-content>; institutionID: <named-content xmlns:xlink="http://www.w3.org/1999/xlink" content-type="dwc:institutionID" xlink:type="simple">Universidad de Guadalajara</named-content>; collectionID: <named-content xmlns:xlink="http://www.w3.org/1999/xlink" content-type="dwc:collectionID" xlink:type="simple">Colección Biológica del Laboratorio de Ecosistemas Marinos y Acuicultura</named-content>; institutionCode: <named-content xmlns:xlink="http://www.w3.org/1999/xlink" content-type="dwc:institutionCode" xlink:type="simple">UDG</named-content>; collectionCode: <named-content xmlns:xlink="http://www.w3.org/1999/xlink" content-type="dwc:collectionCode" xlink:type="simple">LEMA</named-content></p></list-item></list></tp:treatment-sec><tp:treatment-sec sec-type="Description"><title>Description</title><p>Gregarious worms commonly known as “honey comb worms”. Tubes constructed with sea shells fragments, echinoderm spines debris, sand and small gravel. Complete specimens 13–29 mm long, 2–4 mm wide, with 22–31 abdominal chaetigers and a caudal peduncle 3–5 mm long. Body divided into four specialised regions: operculum, parathorax (with three segments), abdomen and caudal region (Fig. <xref ref-type="fig" rid="F5999115">6</xref>A–B). Operculum composed of a crown and a peduncle, forming two not fused lobes (Fig. <xref ref-type="fig" rid="F5999115">6</xref>E). Outer paleae with blades curved distally and lateral denticles curved (Fig. <xref ref-type="fig" rid="F5999115">6</xref>G). Inner paleae with straight blades, smooth and blunt tips (Fig. <xref ref-type="fig" rid="F5999115">6</xref>H). A pair of nuchal hooks with limbation or hood below the concave area (Fig. <xref ref-type="fig" rid="F5999115">6</xref>F). Uncini with six pairs of teeth (Fig. <xref ref-type="fig" rid="F5999115">6</xref>C–D).</p></tp:treatment-sec><tp:treatment-sec sec-type="Distribution"><title>Distribution</title><p><italic><tp:taxon-name><tp:taxon-name-part taxon-name-part-type="genus" reg="Idanthyrsus">Idanthyrsus</tp:taxon-name-part> <tp:taxon-name-part taxon-name-part-type="species" reg="cretus">cretus</tp:taxon-name-part></tp:taxon-name></italic> is a widely-reported species from Isla Cedros (Baja California, Mexico) to Ecuador, including the Galapagos Islands (<xref ref-type="bibr" rid="B5999270">Bastida-Zavala and Becerrill-Tinoco 2009</xref>).</p></tp:treatment-sec><tp:treatment-sec sec-type="Taxon discussion"><title>Taxon discussion</title><p>Detailed description and illustrations are available in <xref ref-type="bibr" rid="B5999853">Kirtley (1994)</xref>.</p></tp:treatment-sec><tp:treatment-sec><!--Section generated to contain objects referenced in tp:taxon-treatment.--><fig id="F5999115" position="float" orientation="portrait"><object-id xmlns:xlink="http://www.w3.org/1999/xlink" content-type="arpha" xlink:type="simple">BF06E0A2-3EAF-547B-B4EC-AE5C8BD5D54F</object-id><object-id xmlns:xlink="http://www.w3.org/1999/xlink" content-type="doi" xlink:type="simple">10.3897/BDJ.8.e57572.figure6</object-id><label>Figure 6.</label><caption><p><italic><tp:taxon-name><tp:taxon-name-part taxon-name-part-type="genus" reg="Idanthyrsus">Idanthyrsus</tp:taxon-name-part> <tp:taxon-name-part taxon-name-part-type="species" reg="cretus">cretus</tp:taxon-name-part></tp:taxon-name></italic> Chamberlin, 1919. A) Entire worm, dorsal view, B) same, ventral view, C) abdominal uncinus dentition, lateral view, D) abdominal uncini, E) operculum and parathorax, F) nuchal hook, G) outer opercular paleae, H) inner opercular paleae. Scale bars: A) 2 mm, B, E) 4 mm, C) 1000x magnification, D, G–H) 400x magnification, F) 0.25 mm.</p></caption><graphic xmlns:xlink="http://www.w3.org/1999/xlink" xlink:href="bdj-08-e57572-g006.png" position="float" id="oo_437504.png" orientation="portrait" xlink:type="simple"><uri content-type="original_file" xlink:type="simple">https://binary.pensoft.net/fig/437504</uri></graphic></fig></tp:treatment-sec><ref-list><ref id="B5999452"><element-citation xmlns:xlink="http://www.w3.org/1999/xlink" publication-type="article" xlink:type="simple"><person-group person-group-type="author"><name name-style="western"><surname>Chamberlin</surname><given-names>R. V</given-names></name></person-group><year>1919</year><article-title>The <tp:taxon-name><tp:taxon-name-part taxon-name-part-type="phylum">Annelida</tp:taxon-name-part></tp:taxon-name> <tp:taxon-name><tp:taxon-name-part taxon-name-part-type="class">Polychaeta</tp:taxon-name-part></tp:taxon-name> [Albatross Expeditions]</article-title><source>Memoirs of the Museum of Comparative Zoology at Harvard College</source><volume>48</volume><fpage>1</fpage><lpage>514</lpage><uri xlink:type="simple">https://www.biodiversitylibrary.org/bibliography/49195#/summary</uri></element-citation></ref><ref id="B6001885"><element-citation xmlns:xlink="http://www.w3.org/1999/xlink" publication-type="article" xlink:type="simple"><person-group person-group-type="author"><name name-style="western"><surname>Peters</surname><given-names>W. C.H.</given-names></name></person-group><year>1854</year><article-title>Über die Gattung <italic><tp:taxon-name><tp:taxon-name-part taxon-name-part-type="genus" reg="Bdella">Bdella</tp:taxon-name-part></tp:taxon-name></italic>, Savigny, (<italic><tp:taxon-name><tp:taxon-name-part taxon-name-part-type="genus" reg="Limnatis">Limnatis</tp:taxon-name-part></tp:taxon-name></italic>, Moquin-Tandon) und die in Mossambique beobachteten Anneliden, wovon hier eine Mittheilung folgt [informal title in meeting report]</article-title><source>Bericht über die zur Bekanntmachung geeigneten Verhandlungen der Königlichen Preussischen Akademie der Wissenschaften zu Berlin</source><volume>1854</volume><fpage>607</fpage><lpage>614</lpage><uri xlink:type="simple">https://www.biodiversitylibrary.org/part/82566#/summary</uri></element-citation></ref><ref id="B6001594"><element-citation xmlns:xlink="http://www.w3.org/1999/xlink" publication-type="article" xlink:type="simple"><person-group person-group-type="author"><name name-style="western"><surname>Monro</surname><given-names>C. C.A.</given-names></name></person-group><year>1933</year><article-title>The <tp:taxon-name><tp:taxon-name-part taxon-name-part-type="class">Polychaeta</tp:taxon-name-part></tp:taxon-name> <tp:taxon-name><tp:taxon-name-part taxon-name-part-type="class">Sedentaria</tp:taxon-name-part></tp:taxon-name> collected by Dr. C. Crossland at Colón, in the Panama region, and the Galapagos Islands during the expedition of the S.Y. "St. George"</article-title><source>Proceedings of the Zoological Society of London</source><volume>1933</volume><fpage>1039</fpage><lpage>1092</lpage><uri xlink:type="simple">https://zslpublications.onlinelibrary.wiley.com/doi/abs/10.1111/j.1096-3642.1933.tb01640.x</uri></element-citation></ref><ref id="B6001984"><element-citation xmlns:xlink="http://www.w3.org/1999/xlink" publication-type="article" xlink:type="simple"><person-group person-group-type="author"><name name-style="western"><surname>Rioja</surname><given-names>E.</given-names></name></person-group><year>1942</year><article-title>Estudios Anelidológicos VI. Observaciones sobre algunas especies de sabeláridos de las costas mexicanas del Pacífico</article-title><source>Anales del Instituto de Biología, México</source><volume>13</volume><issue>1</issue><fpage>155</fpage><lpage>162</lpage></element-citation></ref><ref id="B5999697"><element-citation xmlns:xlink="http://www.w3.org/1999/xlink" publication-type="article" xlink:type="simple"><person-group person-group-type="author"><name name-style="western"><surname>Hartman</surname><given-names>O.</given-names></name></person-group><year>1944</year><article-title>Polychaetous annelids Part. VI <tp:taxon-name><tp:taxon-name-part taxon-name-part-type="family">Paraonidae</tp:taxon-name-part></tp:taxon-name>, <tp:taxon-name><tp:taxon-name-part taxon-name-part-type="family">Magelonidae</tp:taxon-name-part></tp:taxon-name>, <tp:taxon-name><tp:taxon-name-part taxon-name-part-type="family">Longosomidae</tp:taxon-name-part></tp:taxon-name>, <tp:taxon-name><tp:taxon-name-part taxon-name-part-type="family">Ctenodrilidae</tp:taxon-name-part></tp:taxon-name>, and <tp:taxon-name><tp:taxon-name-part taxon-name-part-type="family">Sabellariidae</tp:taxon-name-part></tp:taxon-name></article-title><source>Allan Hancock Pacific Expeditions</source><volume>10</volume><fpage>311</fpage><lpage>389</lpage><uri xlink:type="simple">https://www.biodiversitylibrary.org/part/27180#/summary</uri></element-citation></ref><ref id="B5999332"><element-citation xmlns:xlink="http://www.w3.org/1999/xlink" publication-type="article" xlink:type="simple"><person-group person-group-type="author"><name name-style="western"><surname>Berkeley</surname><given-names>E</given-names></name><name name-style="western"><surname>Berkeley</surname><given-names>C</given-names></name></person-group><year>1958</year><article-title>Some notes on a collection of <tp:taxon-name><tp:taxon-name-part taxon-name-part-type="class">Polychaeta</tp:taxon-name-part></tp:taxon-name> from the Northeast Pacific South of latitude 32° N.</article-title><source>Canadian Journal of Zoology</source><volume>36</volume><issue>3</issue><fpage>399</fpage><lpage>407</lpage><pub-id pub-id-type="doi">10.1139/z58-034</pub-id></element-citation></ref><ref id="B6002002"><element-citation xmlns:xlink="http://www.w3.org/1999/xlink" publication-type="article" xlink:type="simple"><person-group person-group-type="author"><name name-style="western"><surname>Rioja</surname><given-names>E.</given-names></name></person-group><year>1959</year><article-title>Estudios Anelidológicos XXIII. Contribución al conocimiento de los anélidos poliquetos de las islas de Revillagigedo.</article-title><source>Anales del Instituto de Biología, México</source><volume>30</volume><fpage>243</fpage><lpage>259</lpage></element-citation></ref><ref id="B6002015"><element-citation xmlns:xlink="http://www.w3.org/1999/xlink" publication-type="article" xlink:type="simple"><person-group person-group-type="author"><name name-style="western"><surname>Rioja</surname><given-names>E.</given-names></name></person-group><year>1962</year><article-title>Estudios Anelidológicos XXVI. Algunos anélidos poliquetos de las costas del Pacífico de México</article-title><source>Anales del Instituto de Biología, México</source><volume>33</volume><issue>1-2</issue><fpage>131</fpage><lpage>229</lpage></element-citation></ref><ref id="B5999568"><element-citation xmlns:xlink="http://www.w3.org/1999/xlink" publication-type="article" xlink:type="simple"><person-group person-group-type="author"><name name-style="western"><surname>Fauchald</surname><given-names>K</given-names></name></person-group><year>1977</year><article-title>Polychaetes from intertidal areas in Panama, with a review of previous shallow water records</article-title><source>Smithsonian Contributions to Zoology</source><volume>221</volume><fpage>1</fpage><lpage>81</lpage><uri xlink:type="simple">https://repository.si.edu/handle/10088/5511</uri></element-citation></ref><ref id="B6002053"><element-citation xmlns:xlink="http://www.w3.org/1999/xlink" publication-type="article" xlink:type="simple"><person-group person-group-type="author"><name name-style="western"><surname>Salazar-Vallejo</surname><given-names>S. I,</given-names></name><name name-style="western"><surname>de León-González</surname><given-names>J. A.</given-names></name><name name-style="western"><surname>Chávez-Comparán</surname><given-names>J. C.</given-names></name></person-group><year>1990</year><article-title>Poliquetos (<tp:taxon-name><tp:taxon-name-part taxon-name-part-type="phylum">Annelida</tp:taxon-name-part></tp:taxon-name>: <tp:taxon-name><tp:taxon-name-part taxon-name-part-type="class">Polychaeta</tp:taxon-name-part></tp:taxon-name>) de la Bahía de Manzanillo, con una clave ilustrada para las especies de Colima, México</article-title><source>Revista de Biología Tropical</source><volume>38</volume><fpage>211</fpage><lpage>229</lpage></element-citation></ref><ref id="B5999225"><element-citation xmlns:xlink="http://www.w3.org/1999/xlink" publication-type="article" xlink:type="simple"><person-group person-group-type="author"><name name-style="western"><surname>Bastida-Zavala</surname><given-names>J. R</given-names></name></person-group><year>1993</year><article-title>Taxonomía y composición biogeográfica de los poliquetos (<tp:taxon-name><tp:taxon-name-part taxon-name-part-type="phylum">Annelida</tp:taxon-name-part></tp:taxon-name>: <tp:taxon-name><tp:taxon-name-part taxon-name-part-type="class">Polychaeta</tp:taxon-name-part></tp:taxon-name>) de la bahía de La Paz, B.C.S, México</article-title><source>Revista de Investigación Científica</source><volume>4</volume><issue>1</issue><fpage>11</fpage><lpage>39</lpage></element-citation></ref><ref id="B5999234"><element-citation xmlns:xlink="http://www.w3.org/1999/xlink" publication-type="article" xlink:type="simple"><person-group person-group-type="author"><name name-style="western"><surname>Bastida-Zavala</surname><given-names>J. R</given-names></name></person-group><year>1995</year><article-title>Poliquetos (<tp:taxon-name><tp:taxon-name-part taxon-name-part-type="phylum">Annelida</tp:taxon-name-part></tp:taxon-name>: <tp:taxon-name><tp:taxon-name-part taxon-name-part-type="class">Polychaeta</tp:taxon-name-part></tp:taxon-name>) del arrecife coralino de Cabo Pulmo-Los Frailes, B.C.S., México</article-title><source>Revista de Zoología ENEPI</source><volume>6</volume><fpage>9</fpage><lpage>29</lpage></element-citation></ref><ref id="B5999853"><element-citation xmlns:xlink="http://www.w3.org/1999/xlink" publication-type="book" xlink:type="simple"><person-group person-group-type="author"><name name-style="western"><surname>Kirtley</surname><given-names>D. W.</given-names></name></person-group><year>1994</year><source>A review and taxonomic revision of the Family <tp:taxon-name><tp:taxon-name-part taxon-name-part-type="family">Sabellariidae</tp:taxon-name-part></tp:taxon-name> Johnston, 1865 (<tp:taxon-name><tp:taxon-name-part taxon-name-part-type="phylum">Annelida</tp:taxon-name-part></tp:taxon-name>; <tp:taxon-name><tp:taxon-name-part taxon-name-part-type="class">Polychaeta</tp:taxon-name-part></tp:taxon-name></source><publisher-name>Sabecon Press, Scientific Series Florida</publisher-name><publisher-loc>Florida</publisher-loc><size units="page">223</size></element-citation></ref><ref id="B5999661"><element-citation xmlns:xlink="http://www.w3.org/1999/xlink" publication-type="article" xlink:type="simple"><person-group person-group-type="author"><name name-style="western"><surname>Gómez</surname><given-names>P.</given-names></name><name name-style="western"><surname>Mercado</surname><given-names>J. A.</given-names></name><name name-style="western"><surname>Mitchell</surname><given-names>L. M.</given-names></name><name name-style="western"><surname>Salazar-Vallejo</surname><given-names>S. I.</given-names></name></person-group><year>1997</year><article-title>Poliquetos de fondos duros (<tp:taxon-name><tp:taxon-name-part taxon-name-part-type="class">Polychaeta</tp:taxon-name-part></tp:taxon-name>) de bahías de Huatulco y Puerto Ángel, Oaxaca, México</article-title><source>Revista de Biología Tropical</source><volume>45</volume><issue>3</issue><fpage>1067</fpage><lpage>1074</lpage></element-citation></ref><ref id="B5999783"><element-citation xmlns:xlink="http://www.w3.org/1999/xlink" publication-type="article" xlink:type="simple"><person-group person-group-type="author"><name name-style="western"><surname>Hernández-Alcántara</surname><given-names>P.</given-names></name><name name-style="western"><surname>Frontana-Uribe</surname><given-names>S. C.</given-names></name><name name-style="western"><surname>Solís-Weiss</surname><given-names>V.</given-names></name></person-group><year>2003</year><article-title>Commented checklist of the polychaetes (<tp:taxon-name><tp:taxon-name-part taxon-name-part-type="phylum">Annelida</tp:taxon-name-part></tp:taxon-name>: <tp:taxon-name><tp:taxon-name-part taxon-name-part-type="class">Polychaeta</tp:taxon-name-part></tp:taxon-name>) from areas adjacent to islands of the Mexican Pacific and Gulf of California</article-title><source>Bulletin of Southern California Association</source><volume>102</volume><fpage>1</fpage><lpage>16</lpage></element-citation></ref><ref id="B5999469"><element-citation xmlns:xlink="http://www.w3.org/1999/xlink" publication-type="article" xlink:type="simple"><person-group person-group-type="author"><name name-style="western"><surname>Chávez-López</surname><given-names>Y</given-names></name><name name-style="western"><surname>Cruz-Gómez</surname><given-names>C</given-names></name></person-group><year>2019</year><article-title>New records of polychaetes (<tp:taxon-name><tp:taxon-name-part taxon-name-part-type="phylum">Annelida</tp:taxon-name-part></tp:taxon-name>: <tp:taxon-name><tp:taxon-name-part taxon-name-part-type="class">Polychaeta</tp:taxon-name-part></tp:taxon-name>) from three locations of Oaxaca, Mexico</article-title><source>Revista de Biología Tropical</source><volume>67</volume><fpage>157</fpage><lpage>168</lpage><pub-id pub-id-type="doi">10.15517/rbt.v67is5.38941</pub-id></element-citation></ref><ref id="B5999461"><element-citation xmlns:xlink="http://www.w3.org/1999/xlink" publication-type="thesis" xlink:type="simple"><person-group person-group-type="author"><name name-style="western"><surname>Chávez-López</surname><given-names>Y</given-names></name></person-group><year>2019</year><source>Revisión faunística de los gusanos panal (<tp:taxon-name><tp:taxon-name-part taxon-name-part-type="class">Polychaeta</tp:taxon-name-part></tp:taxon-name>: <tp:taxon-name><tp:taxon-name-part taxon-name-part-type="family">Sabellariidae</tp:taxon-name-part></tp:taxon-name>) del Pacífico oriental tropical</source><publisher-name>Tesis licenciatura. Universidad del Mar</publisher-name><publisher-loc>Puerto Angel</publisher-loc><size units="page">138</size></element-citation></ref><ref id="B5999270"><element-citation xmlns:xlink="http://www.w3.org/1999/xlink" publication-type="chapter" xlink:type="simple"><person-group person-group-type="author"><name name-style="western"><surname>Bastida-Zavala</surname><given-names>J. R</given-names></name><name name-style="western"><surname>Becerrill-Tinoco</surname><given-names>P. K</given-names></name></person-group><year>2009</year><chapter-title><tp:taxon-name><tp:taxon-name-part taxon-name-part-type="family">Sabellariidae</tp:taxon-name-part></tp:taxon-name> Johnston, 1865</chapter-title><person-group person-group-type="editor"><name name-style="western"><surname>de León-González</surname><given-names>J. A</given-names></name><name name-style="western"><surname>Bastida-Zavala</surname><given-names>J. R</given-names></name><name name-style="western"><surname>Carrera-Parra</surname><given-names>L. F</given-names></name><name name-style="western"><surname>García-Garza</surname><given-names>M. E</given-names></name><name name-style="western"><surname>Peña-Rivera</surname><given-names>A</given-names></name><name name-style="western"><surname>Salazar-Vallejo</surname><given-names>S. I</given-names></name><name name-style="western"><surname>Solís-Weiss</surname><given-names>V</given-names></name></person-group><source>Poliquetos (<tp:taxon-name><tp:taxon-name-part taxon-name-part-type="phylum">Annelida</tp:taxon-name-part></tp:taxon-name>: <tp:taxon-name><tp:taxon-name-part taxon-name-part-type="class">Polychaeta</tp:taxon-name-part></tp:taxon-name>) de México y América Tropical</source><edition>1</edition><volume>II</volume><publisher-name>Universidad Autónoma de Nuevo León</publisher-name><publisher-loc>Monterrey</publisher-loc><size units="page">477-554.</size><isbn>ISBN 978-607-433-235-3</isbn></element-citation></ref></ref-list></tp:taxon-treatment>
