# Supplementary material for: Tubicolous polychaete worms (Annelida) from Bahía de Chamela Islands Sanctuary, Mexico, with the description of a new bamboo worm
Source: Biodivers Data J. 2020 Sep 16;8:e57572. doi: 10.3897/BDJ.8.e57572 (PMC7511464; doi:10.3897/BDJ.8.e57572)
Supplement: XML Treatment for Idanthyrsus mexicanus [file BDJ.8.e57572-treatment5.xml]

<!DOCTYPE tp:taxon-treatment
  PUBLIC "-//TaxonX//DTD Taxonomic Treatment Publishing DTD v0 20100105//EN" "tax-treatment-NSO.dtd">
<tp:taxon-treatment xmlns:tp="http://www.plazi.org/taxpub"><tp:treatment-meta><mixed-citation publication-type="journal"><person-group><name><surname>Yáñez-Rivera</surname><given-names>Beatriz</given-names></name><name><surname>Tovar-Hernández</surname><given-names>María Ana</given-names></name><name><surname>Galván-Villa</surname><given-names>Cristian Moisés</given-names></name><name><surname>Ríos-Jara</surname><given-names>Eduardo</given-names></name></person-group><article-title>Tubicolous polychaete worms (<tp:taxon-name><tp:taxon-name-part taxon-name-part-type="phylum">Annelida</tp:taxon-name-part></tp:taxon-name>) from Bahía de Chamela Islands Sanctuary, Mexico, with the description of a new bamboo worm</article-title><source>Biodivers Data J</source><day>16</day><month>9</month><year>2020</year><volume>8</volume><pub-id pub-id-type="doi">10.3897/BDJ.8.e57572</pub-id></mixed-citation></tp:treatment-meta><tp:nomenclature><tp:taxon-name><object-id xmlns:xlink="http://www.w3.org/1999/xlink" content-type="arpha" xlink:type="simple">2563BE61-B619-5483-AFF6-293D6480FF22</object-id><tp:taxon-name-part taxon-name-part-type="genus">Idanthyrsus</tp:taxon-name-part> <tp:taxon-name-part taxon-name-part-type="species">mexicanus</tp:taxon-name-part></tp:taxon-name><tp:taxon-authority>Kirtley, 1994</tp:taxon-authority><tp:nomenclature-citation-list><tp:nomenclature-citation><tp:taxon-name><tp:taxon-name-part taxon-name-part-type="genus" reg="Idanthyrsus">Idanthyrsus</tp:taxon-name-part> <tp:taxon-name-part taxon-name-part-type="species" reg="mexicanus">mexicanus</tp:taxon-name-part></tp:taxon-name><comment> in <italic><xref ref-type="bibr" rid="B5999853">Kirtley 1994</xref></italic>: 105–106, fig. 6.12.</comment></tp:nomenclature-citation></tp:nomenclature-citation-list></tp:nomenclature><tp:treatment-sec sec-type="materials"><title>Materials</title><list list-type="alpha-lower" list-content="occurrences"><list-item><p><bold>Type status:</bold> <named-content xmlns:xlink="http://www.w3.org/1999/xlink" content-type="dwc:typeStatus" xlink:type="simple">Other material</named-content>. <bold>Occurrence:</bold> catalogNumber: <named-content xmlns:xlink="http://www.w3.org/1999/xlink" content-type="dwc:catalogNumber" xlink:type="simple">LEMA-PO158</named-content>; recordedBy: <named-content xmlns:xlink="http://www.w3.org/1999/xlink" content-type="dwc:recordedBy" xlink:type="simple">Beatriz Yáñez-Rivera</named-content>; individualCount: <named-content xmlns:xlink="http://www.w3.org/1999/xlink" content-type="dwc:individualCount" xlink:type="simple">6</named-content>; <bold>Taxon:</bold> phylum: <named-content xmlns:xlink="http://www.w3.org/1999/xlink" content-type="dwc:phylum" xlink:type="simple"><tp:taxon-name><tp:taxon-name-part taxon-name-part-type="phylum">Annelida</tp:taxon-name-part></tp:taxon-name></named-content>; class: <named-content xmlns:xlink="http://www.w3.org/1999/xlink" content-type="dwc:class" xlink:type="simple"><tp:taxon-name><tp:taxon-name-part taxon-name-part-type="class">Polychaeta</tp:taxon-name-part></tp:taxon-name></named-content>; order: <named-content xmlns:xlink="http://www.w3.org/1999/xlink" content-type="dwc:order" xlink:type="simple"><tp:taxon-name><tp:taxon-name-part taxon-name-part-type="order">Sabellida</tp:taxon-name-part></tp:taxon-name></named-content>; family: <named-content xmlns:xlink="http://www.w3.org/1999/xlink" content-type="dwc:family" xlink:type="simple"><tp:taxon-name><tp:taxon-name-part taxon-name-part-type="family">Sabellariidae</tp:taxon-name-part></tp:taxon-name></named-content>; genus: <named-content xmlns:xlink="http://www.w3.org/1999/xlink" content-type="dwc:genus" xlink:type="simple"><tp:taxon-name><tp:taxon-name-part taxon-name-part-type="genus">Idanthyrsus</tp:taxon-name-part></tp:taxon-name></named-content>; <bold>Location:</bold> higherGeographyID: <named-content xmlns:xlink="http://www.w3.org/1999/xlink" content-type="dwc:higherGeographyID" xlink:type="simple">Pacific Ocean</named-content>; higherGeography: <named-content xmlns:xlink="http://www.w3.org/1999/xlink" content-type="dwc:higherGeography" xlink:type="simple">Tropical Eastern Pacific</named-content>; continent: <named-content xmlns:xlink="http://www.w3.org/1999/xlink" content-type="dwc:continent" xlink:type="simple">America</named-content>; islandGroup: <named-content xmlns:xlink="http://www.w3.org/1999/xlink" content-type="dwc:islandGroup" xlink:type="simple">Islas de Chamela</named-content>; island: <named-content xmlns:xlink="http://www.w3.org/1999/xlink" content-type="dwc:island" xlink:type="simple">Isla Pajarera</named-content>; country: <named-content xmlns:xlink="http://www.w3.org/1999/xlink" content-type="dwc:country" xlink:type="simple">México</named-content>; countryCode: <named-content xmlns:xlink="http://www.w3.org/1999/xlink" content-type="dwc:countryCode" xlink:type="simple">MX</named-content>; stateProvince: <named-content xmlns:xlink="http://www.w3.org/1999/xlink" content-type="dwc:stateProvince" xlink:type="simple">Jalisco</named-content>; municipality: <named-content xmlns:xlink="http://www.w3.org/1999/xlink" content-type="dwc:municipality" xlink:type="simple">La Huerta</named-content>; maximumDepthInMeters: <named-content xmlns:xlink="http://www.w3.org/1999/xlink" content-type="dwc:maximumDepthInMeters" xlink:type="simple">7</named-content>; verbatimLatitude: <named-content xmlns:xlink="http://www.w3.org/1999/xlink" content-type="dwc:verbatimLatitude" xlink:type="simple">19°33’22’’N</named-content>; verbatimLongitude: <named-content xmlns:xlink="http://www.w3.org/1999/xlink" content-type="dwc:verbatimLongitude" xlink:type="simple">105°06’50’’W</named-content>; <bold>Identification:</bold> identifiedBy: <named-content xmlns:xlink="http://www.w3.org/1999/xlink" content-type="dwc:identifiedBy" xlink:type="simple">María Ana Tovar-Hernández</named-content>; <bold>Event:</bold> samplingProtocol: <named-content xmlns:xlink="http://www.w3.org/1999/xlink" content-type="dwc:samplingProtocol" xlink:type="simple">Scuba dive</named-content>; eventDate: <named-content xmlns:xlink="http://www.w3.org/1999/xlink" content-type="dwc:eventDate" xlink:type="simple">June 26, 2013</named-content>; year: <named-content xmlns:xlink="http://www.w3.org/1999/xlink" content-type="dwc:year" xlink:type="simple">2013</named-content>; month: <named-content xmlns:xlink="http://www.w3.org/1999/xlink" content-type="dwc:month" xlink:type="simple">6</named-content>; day: <named-content xmlns:xlink="http://www.w3.org/1999/xlink" content-type="dwc:day" xlink:type="simple">26</named-content>; habitat: <named-content xmlns:xlink="http://www.w3.org/1999/xlink" content-type="dwc:habitat" xlink:type="simple">On rock-coral</named-content>; fieldNumber: <named-content xmlns:xlink="http://www.w3.org/1999/xlink" content-type="dwc:fieldNumber" xlink:type="simple">Site 21</named-content>; <bold>Record Level:</bold> language: <named-content xmlns:xlink="http://www.w3.org/1999/xlink" content-type="dwc:language" xlink:type="simple">Spanish</named-content>; institutionID: <named-content xmlns:xlink="http://www.w3.org/1999/xlink" content-type="dwc:institutionID" xlink:type="simple">Universidad de Guadalajara</named-content>; collectionID: <named-content xmlns:xlink="http://www.w3.org/1999/xlink" content-type="dwc:collectionID" xlink:type="simple">Colección Biológica del Laboratorio de Ecosistemas Marinos y Acuicultura</named-content>; institutionCode: <named-content xmlns:xlink="http://www.w3.org/1999/xlink" content-type="dwc:institutionCode" xlink:type="simple">UDG</named-content>; collectionCode: <named-content xmlns:xlink="http://www.w3.org/1999/xlink" content-type="dwc:collectionCode" xlink:type="simple">LEMA</named-content></p></list-item></list></tp:treatment-sec><tp:treatment-sec sec-type="Description"><title>Description</title><p>Gregarious worms commonly known as “honey comb worms”. Tubes constructed with sea shells fragments, echinoderm spines debris, sand and small gravel (as well as <italic><tp:taxon-name><tp:taxon-name-part taxon-name-part-type="genus" reg="Idanthyrsus">I.</tp:taxon-name-part> <tp:taxon-name-part taxon-name-part-type="species" reg="cretus">cretus</tp:taxon-name-part></tp:taxon-name></italic>). Complete specimens 8–11.1 mm long, 1–2 mm wide, with 27–30 abdominal chaetigers and a caudal peduncle 2–3 mm long. Body divided into four specialised regions: operculum, parathorax (with three segments), abdomen and caudal region (Fig. <xref ref-type="fig" rid="F5999075">7</xref>A). Operculum composed by a crown and a peduncle, forming two not fused lobes. Median organ short, not longer than opercular lobes. Outer palea with straight blades; base of blades with transversal thecal fringes (Fig. <xref ref-type="fig" rid="F5999075">7</xref>E), lateral denticles straight (Fig. <xref ref-type="fig" rid="F5999075">7</xref>F), longer and narrower towards tips (Fig. <xref ref-type="fig" rid="F5999075">7</xref>G). Inner paleae straight with markedly, transversal thecae and pointed tips (Fig. <xref ref-type="fig" rid="F5999075">7</xref>H–J). A pair of nuchal hooks curved (Fig. <xref ref-type="fig" rid="F5999075">7</xref>B) without hoods or limbations on concave sides of hooks (Fig. <xref ref-type="fig" rid="F5999075">7</xref>C). Abdominal uncini with six pairs of teeth in side view (Fig. <xref ref-type="fig" rid="F5999075">7</xref>D).</p></tp:treatment-sec><tp:treatment-sec sec-type="Distribution"><title>Distribution</title><p>This constitutes the fist record since its establishment by <xref ref-type="bibr" rid="B5999853">Kirtley (1994)</xref>.</p></tp:treatment-sec><tp:treatment-sec sec-type="Taxon discussion"><title>Taxon discussion</title><p>This species was described from Bahía Tenacatita, west of the islets off Barra de Navidad, between 45.7 and 64 m depth. A second species from Western Mexico is <italic><tp:taxon-name><tp:taxon-name-part taxon-name-part-type="genus" reg="Idanthyrsus">Idanthyrsus</tp:taxon-name-part> <tp:taxon-name-part taxon-name-part-type="species" reg="armatopsis">armatopsis</tp:taxon-name-part></tp:taxon-name></italic> Fauchald, 1972 <xref ref-type="bibr" rid="B5999559">Fauchald (1972)</xref> described from bathyal depths (1200 -1400 m) in the Gulf of California. <italic><tp:taxon-name><tp:taxon-name-part taxon-name-part-type="genus" reg="Idanthyrsus">Idanthyrsus</tp:taxon-name-part> <tp:taxon-name-part taxon-name-part-type="species" reg="mexicanus">mexicanus</tp:taxon-name-part></tp:taxon-name></italic> and <italic><tp:taxon-name><tp:taxon-name-part taxon-name-part-type="genus" reg="Idanthyrsus">I.</tp:taxon-name-part> <tp:taxon-name-part taxon-name-part-type="species" reg="armatopsis">armatopsis</tp:taxon-name-part></tp:taxon-name></italic> shares the presence of nuchal hooks without hoods, but the inner paleae in <italic><tp:taxon-name><tp:taxon-name-part taxon-name-part-type="genus" reg="Idanthyrsus">I.</tp:taxon-name-part> <tp:taxon-name-part taxon-name-part-type="species" reg="mexicanus">mexicanus</tp:taxon-name-part></tp:taxon-name></italic> have pointed tips versus blunt tips in <italic><tp:taxon-name><tp:taxon-name-part taxon-name-part-type="genus" reg="Idanthyrsus">I.</tp:taxon-name-part> <tp:taxon-name-part taxon-name-part-type="species" reg="armatopsis">armatopsis.</tp:taxon-name-part></tp:taxon-name></italic> Number of teeth of abdominal uncini was not described by <xref ref-type="bibr" rid="B5999853">Kirtley (1994)</xref> to <italic><tp:taxon-name><tp:taxon-name-part taxon-name-part-type="genus" reg="Idanthyrsus">I.</tp:taxon-name-part> <tp:taxon-name-part taxon-name-part-type="species" reg="mexicanus">mexicanus</tp:taxon-name-part></tp:taxon-name></italic>, but specimens here reported from Chamela Bay have six teeth in side view versus 7-8 teeth in <italic><tp:taxon-name><tp:taxon-name-part taxon-name-part-type="genus" reg="Idanthyrsus">I.</tp:taxon-name-part> <tp:taxon-name-part taxon-name-part-type="species" reg="armatopsis">armatopsis</tp:taxon-name-part></tp:taxon-name></italic>. The median organ in <italic><tp:taxon-name><tp:taxon-name-part taxon-name-part-type="genus" reg="Idanthyrsus">I.</tp:taxon-name-part> <tp:taxon-name-part taxon-name-part-type="species" reg="mexicanus">mexicanus</tp:taxon-name-part></tp:taxon-name></italic> (not described in original description by <xref ref-type="bibr" rid="B5999853">Kirtley 1994</xref>) is short, extending only 1/4 above lateral opercular lobes, whereas in <italic><tp:taxon-name><tp:taxon-name-part taxon-name-part-type="genus" reg="Idanthyrsus">I.</tp:taxon-name-part> <tp:taxon-name-part taxon-name-part-type="species" reg="armatopsis">armatopsis</tp:taxon-name-part></tp:taxon-name></italic>, this organ extends 1/2 above lateral opercular lobes.</p></tp:treatment-sec><tp:treatment-sec><!--Section generated to contain objects referenced in tp:taxon-treatment.--><fig id="F5999075" position="float" orientation="portrait"><object-id xmlns:xlink="http://www.w3.org/1999/xlink" content-type="arpha" xlink:type="simple">791494D1-07BF-57F1-A997-CD0CD096C888</object-id><object-id xmlns:xlink="http://www.w3.org/1999/xlink" content-type="doi" xlink:type="simple">10.3897/BDJ.8.e57572.figure7</object-id><label>Figure 7.</label><caption><p><italic><tp:taxon-name><tp:taxon-name-part taxon-name-part-type="genus" reg="Idanthyrsus">Idanthyrsus</tp:taxon-name-part> <tp:taxon-name-part taxon-name-part-type="species" reg="mexicanus">mexicanus</tp:taxon-name-part></tp:taxon-name></italic> Kirtley, 1994. A) Entire body, dorso-lateral view, B) operculum, dorsal view, C) nuchal hook, D) abdominal uncini, lateral view, E) base of outer opercular palea, F) mid-region of a outer opercular paleae, G) near distal end of outer opercular palea, H–J) inner opercular paleae. Scale bars: A) 3 mm, B) 1.5 mm, C, J) 400x magnification, D–I) 1000x magnification.</p></caption><graphic xmlns:xlink="http://www.w3.org/1999/xlink" xlink:href="bdj-08-e57572-g007.jpg" position="float" id="oo_437494.jpg" orientation="portrait" xlink:type="simple"><uri content-type="original_file" xlink:type="simple">https://binary.pensoft.net/fig/437494</uri></graphic></fig></tp:treatment-sec><ref-list><ref id="B5999853"><element-citation xmlns:xlink="http://www.w3.org/1999/xlink" publication-type="book" xlink:type="simple"><person-group person-group-type="author"><name name-style="western"><surname>Kirtley</surname><given-names>D. W.</given-names></name></person-group><year>1994</year><source>A review and taxonomic revision of the Family <tp:taxon-name><tp:taxon-name-part taxon-name-part-type="family">Sabellariidae</tp:taxon-name-part></tp:taxon-name> Johnston, 1865 (<tp:taxon-name><tp:taxon-name-part taxon-name-part-type="phylum">Annelida</tp:taxon-name-part></tp:taxon-name>; <tp:taxon-name><tp:taxon-name-part taxon-name-part-type="class">Polychaeta</tp:taxon-name-part></tp:taxon-name></source><publisher-name>Sabecon Press, Scientific Series Florida</publisher-name><publisher-loc>Florida</publisher-loc><size units="page">223</size></element-citation></ref><ref id="B5999559"><element-citation xmlns:xlink="http://www.w3.org/1999/xlink" publication-type="article" xlink:type="simple"><person-group person-group-type="author"><name name-style="western"><surname>Fauchald</surname><given-names>K</given-names></name></person-group><year>1972</year><article-title>Benthic polychaetous annelids from deep waters off Western Mexico and adjacent areas in the Eastern Pacific Ocean</article-title><source>Allan Hancock Monographs Marine Biology</source><volume>7</volume><fpage>1</fpage><lpage>575</lpage><uri xlink:type="simple">https://repository.si.edu/handle/10088/6207</uri></element-citation></ref></ref-list></tp:taxon-treatment>
