# Supplementary material for: Tubicolous polychaete worms (Annelida) from Bahía de Chamela Islands Sanctuary, Mexico, with the description of a new bamboo worm
Source: Biodivers Data J. 2020 Sep 16;8:e57572. doi: 10.3897/BDJ.8.e57572 (PMC7511464; doi:10.3897/BDJ.8.e57572)
Supplement: XML Treatment for Idanthyrsus [file BDJ.8.e57572-treatment6.xml]

<!DOCTYPE tp:taxon-treatment
  PUBLIC "-//TaxonX//DTD Taxonomic Treatment Publishing DTD v0 20100105//EN" "tax-treatment-NSO.dtd">
<tp:taxon-treatment xmlns:tp="http://www.plazi.org/taxpub"><tp:treatment-meta><mixed-citation publication-type="journal"><person-group><name><surname>Yáñez-Rivera</surname><given-names>Beatriz</given-names></name><name><surname>Tovar-Hernández</surname><given-names>María Ana</given-names></name><name><surname>Galván-Villa</surname><given-names>Cristian Moisés</given-names></name><name><surname>Ríos-Jara</surname><given-names>Eduardo</given-names></name></person-group><article-title>Tubicolous polychaete worms (<tp:taxon-name><tp:taxon-name-part taxon-name-part-type="phylum">Annelida</tp:taxon-name-part></tp:taxon-name>) from Bahía de Chamela Islands Sanctuary, Mexico, with the description of a new bamboo worm</article-title><source>Biodivers Data J</source><day>16</day><month>9</month><year>2020</year><volume>8</volume><pub-id pub-id-type="doi">10.3897/BDJ.8.e57572</pub-id></mixed-citation></tp:treatment-meta><tp:nomenclature><tp:taxon-name>
            <object-id xmlns:xlink="http://www.w3.org/1999/xlink" content-type="arpha" xlink:type="simple">188ABD5B-417D-5567-A794-B743317C4EAF</object-id>
            <tp:taxon-name-part taxon-name-part-type="genus">Idanthyrsus</tp:taxon-name-part>
          </tp:taxon-name><tp:taxon-authority>sp.</tp:taxon-authority><tp:nomenclature-citation-list><tp:nomenclature-citation><tp:taxon-name>
                <tp:taxon-name-part taxon-name-part-type="genus" reg="Idanthyrsus">Idanthyrsus</tp:taxon-name-part>
              </tp:taxon-name><comment> sp. considered as new to science by <xref ref-type="bibr" rid="B5999461">Chávez-López 2019</xref>: 37–45, figs 9–10.</comment></tp:nomenclature-citation></tp:nomenclature-citation-list></tp:nomenclature><tp:treatment-sec sec-type="materials"><title>Materials</title><list list-type="alpha-lower" list-content="occurrences"><list-item><p><bold>Type status:</bold> <named-content xmlns:xlink="http://www.w3.org/1999/xlink" content-type="dwc:typeStatus" xlink:type="simple">Other material</named-content>. <bold>Occurrence:</bold> catalogNumber: <named-content xmlns:xlink="http://www.w3.org/1999/xlink" content-type="dwc:catalogNumber" xlink:type="simple">LEMA-PO159</named-content>; recordedBy: <named-content xmlns:xlink="http://www.w3.org/1999/xlink" content-type="dwc:recordedBy" xlink:type="simple">Irving Ramírez-Santana</named-content>; individualCount: <named-content xmlns:xlink="http://www.w3.org/1999/xlink" content-type="dwc:individualCount" xlink:type="simple">6</named-content>; <bold>Location:</bold> higherGeographyID: <named-content xmlns:xlink="http://www.w3.org/1999/xlink" content-type="dwc:higherGeographyID" xlink:type="simple">Pacific Ocean</named-content>; higherGeography: <named-content xmlns:xlink="http://www.w3.org/1999/xlink" content-type="dwc:higherGeography" xlink:type="simple">Tropical Eastern Pacific</named-content>; continent: <named-content xmlns:xlink="http://www.w3.org/1999/xlink" content-type="dwc:continent" xlink:type="simple">America</named-content>; islandGroup: <named-content xmlns:xlink="http://www.w3.org/1999/xlink" content-type="dwc:islandGroup" xlink:type="simple">Islas de Chamela</named-content>; island: <named-content xmlns:xlink="http://www.w3.org/1999/xlink" content-type="dwc:island" xlink:type="simple">Isla Cocinas</named-content>; country: <named-content xmlns:xlink="http://www.w3.org/1999/xlink" content-type="dwc:country" xlink:type="simple">México</named-content>; countryCode: <named-content xmlns:xlink="http://www.w3.org/1999/xlink" content-type="dwc:countryCode" xlink:type="simple">MX</named-content>; stateProvince: <named-content xmlns:xlink="http://www.w3.org/1999/xlink" content-type="dwc:stateProvince" xlink:type="simple">Jalisco</named-content>; municipality: <named-content xmlns:xlink="http://www.w3.org/1999/xlink" content-type="dwc:municipality" xlink:type="simple">La Huerta</named-content>; minimumDepthInMeters: <named-content xmlns:xlink="http://www.w3.org/1999/xlink" content-type="dwc:minimumDepthInMeters" xlink:type="simple">3</named-content>; maximumDepthInMeters: <named-content xmlns:xlink="http://www.w3.org/1999/xlink" content-type="dwc:maximumDepthInMeters" xlink:type="simple">4</named-content>; verbatimLatitude: <named-content xmlns:xlink="http://www.w3.org/1999/xlink" content-type="dwc:verbatimLatitude" xlink:type="simple">19°32’57’’N</named-content>; verbatimLongitude: <named-content xmlns:xlink="http://www.w3.org/1999/xlink" content-type="dwc:verbatimLongitude" xlink:type="simple">105°06’20’’W</named-content>; <bold>Identification:</bold> identifiedBy: <named-content xmlns:xlink="http://www.w3.org/1999/xlink" content-type="dwc:identifiedBy" xlink:type="simple">María Ana Tovar-Hernández</named-content>; <bold>Event:</bold> samplingProtocol: <named-content xmlns:xlink="http://www.w3.org/1999/xlink" content-type="dwc:samplingProtocol" xlink:type="simple">Snorkel</named-content>; eventDate: <named-content xmlns:xlink="http://www.w3.org/1999/xlink" content-type="dwc:eventDate" xlink:type="simple">April 23, 2009</named-content>; year: <named-content xmlns:xlink="http://www.w3.org/1999/xlink" content-type="dwc:year" xlink:type="simple">2009</named-content>; month: <named-content xmlns:xlink="http://www.w3.org/1999/xlink" content-type="dwc:month" xlink:type="simple">4</named-content>; day: <named-content xmlns:xlink="http://www.w3.org/1999/xlink" content-type="dwc:day" xlink:type="simple">23</named-content>; habitat: <named-content xmlns:xlink="http://www.w3.org/1999/xlink" content-type="dwc:habitat" xlink:type="simple">Rock</named-content>; fieldNumber: <named-content xmlns:xlink="http://www.w3.org/1999/xlink" content-type="dwc:fieldNumber" xlink:type="simple">Site 1</named-content>; <bold>Record Level:</bold> language: <named-content xmlns:xlink="http://www.w3.org/1999/xlink" content-type="dwc:language" xlink:type="simple">Spanish</named-content>; institutionID: <named-content xmlns:xlink="http://www.w3.org/1999/xlink" content-type="dwc:institutionID" xlink:type="simple">Universidad de Guadalajara</named-content>; collectionID: <named-content xmlns:xlink="http://www.w3.org/1999/xlink" content-type="dwc:collectionID" xlink:type="simple">Colección Biológica del Laboratorio de Ecosistemas Marinos y Acuicultura</named-content>; institutionCode: <named-content xmlns:xlink="http://www.w3.org/1999/xlink" content-type="dwc:institutionCode" xlink:type="simple">UDG</named-content>; collectionCode: <named-content xmlns:xlink="http://www.w3.org/1999/xlink" content-type="dwc:collectionCode" xlink:type="simple">LEMA</named-content></p></list-item></list></tp:treatment-sec><tp:treatment-sec sec-type="Description"><title>Description</title><p>Gregarious worms commonly known as “honey comb worms” (as well as <italic><tp:taxon-name><tp:taxon-name-part taxon-name-part-type="genus" reg="Idanthyrsus">I.</tp:taxon-name-part> <tp:taxon-name-part taxon-name-part-type="species" reg="cretus">cretus</tp:taxon-name-part></tp:taxon-name> and <tp:taxon-name><tp:taxon-name-part taxon-name-part-type="genus" reg="Idanthyrsus">I.</tp:taxon-name-part> <tp:taxon-name-part taxon-name-part-type="species" reg="mexicanus">mexicanus</tp:taxon-name-part></tp:taxon-name></italic>). Tubes constructed with sea shells fragments (Fig. <xref ref-type="fig" rid="F5999079">8</xref>A). Complete specimens 14.1–14.5 mm long, 1.3–1.5 mm wide, with 26–32 abdominal chaetigers and a caudal peduncle 4–6 mm long. Body divided into four specialised regions: operculum, parathorax (with three segments), abdomen and caudal region where there is a long peduncle (Fig. <xref ref-type="fig" rid="F5999079">8</xref>B). Operculum composed by a crown and a peduncle, forming two not fused lobes (Fig. <xref ref-type="fig" rid="F5999079">8</xref>C). Outer paleae with straight blades basally, then slightly curved towards tips (Fig. <xref ref-type="fig" rid="F5999079">8</xref>F); lateral denticles long, narrow and straight, those from the distal area longer than basal half (Fig. <xref ref-type="fig" rid="F5999079">8</xref>F–G). Inner paleae with straight blades, transversal thecae not easily seen and pointed tips (Fig. <xref ref-type="fig" rid="F5999079">8</xref>H). Two nuchal hooks with limbate area in concave sides (Fig. 8E). Abdominal uncini with seven teeth in side view (Fig. <xref ref-type="fig" rid="F5999079">8</xref>D).</p></tp:treatment-sec><tp:treatment-sec sec-type="Ecology"><title>Ecology</title><p>Found in colony mixed with <italic><tp:taxon-name><tp:taxon-name-part taxon-name-part-type="genus" reg="Idanthyrsus">Idanthyrsus</tp:taxon-name-part> <tp:taxon-name-part taxon-name-part-type="species" reg="cretus">cretus</tp:taxon-name-part></tp:taxon-name></italic>.</p></tp:treatment-sec><tp:treatment-sec sec-type="Taxon discussion"><title>Taxon discussion</title><p><xref ref-type="bibr" rid="B5999461">Chávez-López (2019)</xref> recorded this species to Guerrero and Oaxaca and the formal description of the species is under construction (Chávez-López pers. com. 2020). Specimen from Bahía de Chamela fits the description provided by <xref ref-type="bibr" rid="B5999461">Chávez-López (2019)</xref>, except for the presence of inner paleae with pointed tips versus blunt by <xref ref-type="bibr" rid="B5999461">Chávez-López (2019)</xref>. Judging from her Figure 9D, we considered that the tip is pointed instead of blunt. In addition, in her Figure 10G, an inner palea from a juvenile has a blunt tip, but it seems broken.</p></tp:treatment-sec><tp:treatment-sec><!--Section generated to contain objects referenced in tp:taxon-treatment.--><fig id="F5999079" position="float" orientation="portrait"><object-id xmlns:xlink="http://www.w3.org/1999/xlink" content-type="arpha" xlink:type="simple">25338508-7BF2-51D0-AC78-14CE51528B7C</object-id><object-id xmlns:xlink="http://www.w3.org/1999/xlink" content-type="doi" xlink:type="simple">10.3897/BDJ.8.e57572.figure8</object-id><label>Figure 8.</label><caption><p><italic><tp:taxon-name><tp:taxon-name-part taxon-name-part-type="genus" reg="Idanthyrsus">Idanthyrsus</tp:taxon-name-part></tp:taxon-name></italic> sp. A) Worm inside its tube, B) entire body, C) operculum, D) abdominal uncinus, E) nuchal hook, F) outer opercular paleae, G) radiolar tip of outer opercular palea, H) inner opercular palea. Scale bars: A, C) 2 mm, B) 3 mm, D, G–H) 1000x magnification, E–F) 400x magnification.</p></caption><graphic xmlns:xlink="http://www.w3.org/1999/xlink" xlink:href="bdj-08-e57572-g008.jpg" position="float" id="oo_437495.jpg" orientation="portrait" xlink:type="simple"><uri content-type="original_file" xlink:type="simple">https://binary.pensoft.net/fig/437495</uri></graphic></fig></tp:treatment-sec><ref-list><ref id="B5999461"><element-citation xmlns:xlink="http://www.w3.org/1999/xlink" publication-type="thesis" xlink:type="simple"><person-group person-group-type="author"><name name-style="western"><surname>Chávez-López</surname><given-names>Y</given-names></name></person-group><year>2019</year><source>Revisión faunística de los gusanos panal (<tp:taxon-name><tp:taxon-name-part taxon-name-part-type="class">Polychaeta</tp:taxon-name-part></tp:taxon-name>: <tp:taxon-name><tp:taxon-name-part taxon-name-part-type="family">Sabellariidae</tp:taxon-name-part></tp:taxon-name>) del Pacífico oriental tropical</source><publisher-name>Tesis licenciatura. Universidad del Mar</publisher-name><publisher-loc>Puerto Angel</publisher-loc><size units="page">138</size></element-citation></ref></ref-list></tp:taxon-treatment>
