# Supplementary material for: Tubicolous polychaete worms (Annelida) from Bahía de Chamela Islands Sanctuary, Mexico, with the description of a new bamboo worm
Source: Biodivers Data J. 2020 Sep 16;8:e57572. doi: 10.3897/BDJ.8.e57572 (PMC7511464; doi:10.3897/BDJ.8.e57572)
Supplement: XML Treatment for Bispira monroi [file BDJ.8.e57572-treatment8.xml]

<!DOCTYPE tp:taxon-treatment
  PUBLIC "-//TaxonX//DTD Taxonomic Treatment Publishing DTD v0 20100105//EN" "tax-treatment-NSO.dtd">
<tp:taxon-treatment xmlns:tp="http://www.plazi.org/taxpub"><tp:treatment-meta><mixed-citation publication-type="journal"><person-group><name><surname>Yáñez-Rivera</surname><given-names>Beatriz</given-names></name><name><surname>Tovar-Hernández</surname><given-names>María Ana</given-names></name><name><surname>Galván-Villa</surname><given-names>Cristian Moisés</given-names></name><name><surname>Ríos-Jara</surname><given-names>Eduardo</given-names></name></person-group><article-title>Tubicolous polychaete worms (<tp:taxon-name><tp:taxon-name-part taxon-name-part-type="phylum">Annelida</tp:taxon-name-part></tp:taxon-name>) from Bahía de Chamela Islands Sanctuary, Mexico, with the description of a new bamboo worm</article-title><source>Biodivers Data J</source><day>16</day><month>9</month><year>2020</year><volume>8</volume><pub-id pub-id-type="doi">10.3897/BDJ.8.e57572</pub-id></mixed-citation></tp:treatment-meta><tp:nomenclature><tp:taxon-name><object-id xmlns:xlink="http://www.w3.org/1999/xlink" content-type="arpha" xlink:type="simple">DFAE5AB6-567D-57EF-8FAF-EBBB66E76085</object-id><tp:taxon-name-part taxon-name-part-type="genus">Bispira</tp:taxon-name-part> <tp:taxon-name-part taxon-name-part-type="species">monroi</tp:taxon-name-part></tp:taxon-name><tp:taxon-authority>(Hartman, 1961)</tp:taxon-authority><tp:nomenclature-citation-list><tp:nomenclature-citation><tp:taxon-name><tp:taxon-name-part taxon-name-part-type="genus" reg="Distylidia">Distylidia</tp:taxon-name-part> <tp:taxon-name-part taxon-name-part-type="species" reg="monroi">monroi</tp:taxon-name-part></tp:taxon-name><comment> Hartman, 1961 in <xref ref-type="bibr" rid="B5999738">Hartman 1961</xref>: 129 (new name for <tp:taxon-name><tp:taxon-name-part taxon-name-part-type="genus" reg="Bispira">Bispira</tp:taxon-name-part> <tp:taxon-name-part taxon-name-part-type="species" reg="rugosa">rugosa</tp:taxon-name-part> <tp:taxon-name-part taxon-name-part-type="infraspecific-rank">var.</tp:taxon-name-part> <tp:taxon-name-part taxon-name-part-type="variety" reg="monterea">monterea</tp:taxon-name-part></tp:taxon-name> Monro).</comment></tp:nomenclature-citation><tp:nomenclature-citation><tp:taxon-name><tp:taxon-name-part taxon-name-part-type="genus" reg="Bispira">Bispira</tp:taxon-name-part> <tp:taxon-name-part taxon-name-part-type="species" reg="rugosa">rugosa</tp:taxon-name-part> <tp:taxon-name-part taxon-name-part-type="subspecies" reg="monterea">monterea</tp:taxon-name-part></tp:taxon-name><comment>.— <xref ref-type="bibr" rid="B5999901">Kudenov 1975a</xref>: 226.</comment></tp:nomenclature-citation><tp:nomenclature-citation><tp:taxon-name><tp:taxon-name-part taxon-name-part-type="genus" reg="Bispira">Bispira</tp:taxon-name-part> <tp:taxon-name-part taxon-name-part-type="species" reg="monroi">monroi</tp:taxon-name-part></tp:taxon-name><comment>.— <xref ref-type="bibr" rid="B5999568">Fauchald 1977</xref>: 60–61, figs. 13a–b.— <xref ref-type="bibr" rid="B5999870">Knight-Jones and Perkins 1998</xref>: 446–448, fig. 27.</comment></tp:nomenclature-citation><tp:nomenclature-citation><tp:taxon-name><tp:taxon-name-part taxon-name-part-type="genus" reg="Bispira">Bispira</tp:taxon-name-part> <tp:taxon-name-part taxon-name-part-type="species" reg="rugosa">rugosa</tp:taxon-name-part></tp:taxon-name><comment> (no Moore).— <xref ref-type="bibr" rid="B5999836">Kerstitch and Bertsch 2007</xref>: 38, fig. 61.— <xref ref-type="bibr" rid="B5999999">López-Uriarte et al. 2009</xref>: 62.</comment></tp:nomenclature-citation></tp:nomenclature-citation-list></tp:nomenclature><tp:treatment-sec sec-type="materials"><title>Materials</title><list list-type="alpha-lower" list-content="occurrences"><list-item><p><bold>Type status:</bold> <named-content xmlns:xlink="http://www.w3.org/1999/xlink" content-type="dwc:typeStatus" xlink:type="simple">Other material</named-content>. <bold>Occurrence:</bold> catalogNumber: <named-content xmlns:xlink="http://www.w3.org/1999/xlink" content-type="dwc:catalogNumber" xlink:type="simple">LEMA-PO162</named-content>; recordedBy: <named-content xmlns:xlink="http://www.w3.org/1999/xlink" content-type="dwc:recordedBy" xlink:type="simple">Beatriz Yáñez-Rivera</named-content>; individualCount: <named-content xmlns:xlink="http://www.w3.org/1999/xlink" content-type="dwc:individualCount" xlink:type="simple">3</named-content>; lifeStage: <named-content xmlns:xlink="http://www.w3.org/1999/xlink" content-type="dwc:lifeStage" xlink:type="simple">Adult</named-content>; <bold>Taxon:</bold> phylum: <named-content xmlns:xlink="http://www.w3.org/1999/xlink" content-type="dwc:phylum" xlink:type="simple"><tp:taxon-name><tp:taxon-name-part taxon-name-part-type="phylum">Annelida</tp:taxon-name-part></tp:taxon-name></named-content>; class: <named-content xmlns:xlink="http://www.w3.org/1999/xlink" content-type="dwc:class" xlink:type="simple"><tp:taxon-name><tp:taxon-name-part taxon-name-part-type="class">Polychaeta</tp:taxon-name-part></tp:taxon-name></named-content>; order: <named-content xmlns:xlink="http://www.w3.org/1999/xlink" content-type="dwc:order" xlink:type="simple"><tp:taxon-name><tp:taxon-name-part taxon-name-part-type="order">Sabellida</tp:taxon-name-part></tp:taxon-name></named-content>; family: <named-content xmlns:xlink="http://www.w3.org/1999/xlink" content-type="dwc:family" xlink:type="simple"><tp:taxon-name><tp:taxon-name-part taxon-name-part-type="family">Sabellidae</tp:taxon-name-part></tp:taxon-name></named-content>; genus: <named-content xmlns:xlink="http://www.w3.org/1999/xlink" content-type="dwc:genus" xlink:type="simple"><tp:taxon-name><tp:taxon-name-part taxon-name-part-type="genus">Bispira</tp:taxon-name-part></tp:taxon-name></named-content>; <bold>Location:</bold> higherGeographyID: <named-content xmlns:xlink="http://www.w3.org/1999/xlink" content-type="dwc:higherGeographyID" xlink:type="simple">Pacific Ocean</named-content>; higherGeography: <named-content xmlns:xlink="http://www.w3.org/1999/xlink" content-type="dwc:higherGeography" xlink:type="simple">Tropical Eastern Pacific</named-content>; continent: <named-content xmlns:xlink="http://www.w3.org/1999/xlink" content-type="dwc:continent" xlink:type="simple">America</named-content>; islandGroup: <named-content xmlns:xlink="http://www.w3.org/1999/xlink" content-type="dwc:islandGroup" xlink:type="simple">Islas de Chamela</named-content>; island: <named-content xmlns:xlink="http://www.w3.org/1999/xlink" content-type="dwc:island" xlink:type="simple">Isla Pajarera</named-content>; country: <named-content xmlns:xlink="http://www.w3.org/1999/xlink" content-type="dwc:country" xlink:type="simple">México</named-content>; countryCode: <named-content xmlns:xlink="http://www.w3.org/1999/xlink" content-type="dwc:countryCode" xlink:type="simple">MX</named-content>; stateProvince: <named-content xmlns:xlink="http://www.w3.org/1999/xlink" content-type="dwc:stateProvince" xlink:type="simple">Jalisco</named-content>; municipality: <named-content xmlns:xlink="http://www.w3.org/1999/xlink" content-type="dwc:municipality" xlink:type="simple">La Huerta</named-content>; maximumDepthInMeters: <named-content xmlns:xlink="http://www.w3.org/1999/xlink" content-type="dwc:maximumDepthInMeters" xlink:type="simple">9</named-content>; verbatimLatitude: <named-content xmlns:xlink="http://www.w3.org/1999/xlink" content-type="dwc:verbatimLatitude" xlink:type="simple">19°33’22’’N</named-content>; verbatimLongitude: <named-content xmlns:xlink="http://www.w3.org/1999/xlink" content-type="dwc:verbatimLongitude" xlink:type="simple">105°06’50’’W</named-content>; <bold>Identification:</bold> identifiedBy: <named-content xmlns:xlink="http://www.w3.org/1999/xlink" content-type="dwc:identifiedBy" xlink:type="simple">María Ana Tovar-Hernández</named-content>; <bold>Event:</bold> samplingProtocol: <named-content xmlns:xlink="http://www.w3.org/1999/xlink" content-type="dwc:samplingProtocol" xlink:type="simple">Scuba dive</named-content>; eventDate: <named-content xmlns:xlink="http://www.w3.org/1999/xlink" content-type="dwc:eventDate" xlink:type="simple">June 27, 2013</named-content>; year: <named-content xmlns:xlink="http://www.w3.org/1999/xlink" content-type="dwc:year" xlink:type="simple">2013</named-content>; month: <named-content xmlns:xlink="http://www.w3.org/1999/xlink" content-type="dwc:month" xlink:type="simple">6</named-content>; day: <named-content xmlns:xlink="http://www.w3.org/1999/xlink" content-type="dwc:day" xlink:type="simple">27</named-content>; habitat: <named-content xmlns:xlink="http://www.w3.org/1999/xlink" content-type="dwc:habitat" xlink:type="simple">On rock</named-content>; fieldNumber: <named-content xmlns:xlink="http://www.w3.org/1999/xlink" content-type="dwc:fieldNumber" xlink:type="simple">Site 21</named-content>; <bold>Record Level:</bold> language: <named-content xmlns:xlink="http://www.w3.org/1999/xlink" content-type="dwc:language" xlink:type="simple">Spanish</named-content>; institutionID: <named-content xmlns:xlink="http://www.w3.org/1999/xlink" content-type="dwc:institutionID" xlink:type="simple">Universidad de Guadalajara</named-content>; collectionID: <named-content xmlns:xlink="http://www.w3.org/1999/xlink" content-type="dwc:collectionID" xlink:type="simple">Colección Biológica del Laboratorio de Ecosistemas Marinos y Acuicultura</named-content>; institutionCode: <named-content xmlns:xlink="http://www.w3.org/1999/xlink" content-type="dwc:institutionCode" xlink:type="simple">UDG</named-content>; collectionCode: <named-content xmlns:xlink="http://www.w3.org/1999/xlink" content-type="dwc:collectionCode" xlink:type="simple">LEMA</named-content></p></list-item></list></tp:treatment-sec><tp:treatment-sec sec-type="Description"><title>Description</title><p>Body 13–34 mm long, 2–4 mm wide, radiolar crown 6–17 mm long with 13–29 pairs of radioles, thorax with 13 chaetigers and abdomen with 46–82 chaetigers. Gregarious species (Fig. <xref ref-type="fig" rid="F5999091">10</xref>A). Soft tubes constructed by fine sand. Each radiole with three purple bands without a uniform distribution pattern (Fig. <xref ref-type="fig" rid="F5999091">10</xref>B). Within each purple radiolar band, there is a pair of compound eyes (three pairs of eyes per radiole). Ventral margins of thick base spiralling inwards to form three whorls (Fig. <xref ref-type="fig" rid="F5999091">10</xref>C). Collar with purple spots dorsally and ventrally. Thorax with purple spots anterior to each thoracic notochaetae (Fig. <xref ref-type="fig" rid="F5999091">10</xref>D). Purple maculae between ventral shields and tori (Fig. <xref ref-type="fig" rid="F5999091">10</xref>E). In lateral view, dorsal and ventral spots are seen in each segment, located at the ends of notochaetae and neurochaetae (Fig. <xref ref-type="fig" rid="F5999091">10</xref>F).</p></tp:treatment-sec><tp:treatment-sec sec-type="Taxon discussion"><title>Taxon discussion</title><p>This is the only fan worm that has been included in the invertebrate guides from the Gulf of California (<xref ref-type="bibr" rid="B5999836">Kerstitch and Bertsch 2007</xref>). It has been reported in the Gulf of California (<xref ref-type="bibr" rid="B5999901">Kudenov 1975a</xref>) and Pacific Panama and Costa Rica (<xref ref-type="bibr" rid="B5999870">Knight-Jones and Perkins 1998</xref>).</p></tp:treatment-sec><tp:treatment-sec><!--Section generated to contain objects referenced in tp:taxon-treatment.--><fig id="F5999091" position="float" orientation="portrait"><object-id xmlns:xlink="http://www.w3.org/1999/xlink" content-type="arpha" xlink:type="simple">AF67EECA-99E2-5B08-A461-0392E426BBC4</object-id><object-id xmlns:xlink="http://www.w3.org/1999/xlink" content-type="doi" xlink:type="simple">10.3897/BDJ.8.e57572.figure10</object-id><label>Figure 10.</label><caption><p><italic><tp:taxon-name><tp:taxon-name-part taxon-name-part-type="genus" reg="Bispira">Bispira</tp:taxon-name-part> <tp:taxon-name-part taxon-name-part-type="species" reg="monroi">monroi</tp:taxon-name-part></tp:taxon-name></italic> (Hartman, 1961). A) Colony <italic>in situ</italic>, B) radiolar crown, C) base of crown, ventral view, D) thorax, dorsal view, E) same, ventral view, F) same, lateral view. Scale bars: A) not scaled, B, D–F) 5 mm, C) 2 mm.</p></caption><graphic xmlns:xlink="http://www.w3.org/1999/xlink" xlink:href="bdj-08-e57572-g010.jpg" position="float" id="oo_437498.jpg" orientation="portrait" xlink:type="simple"><uri content-type="original_file" xlink:type="simple">https://binary.pensoft.net/fig/437498</uri></graphic></fig></tp:treatment-sec><ref-list><ref id="B5999738"><element-citation xmlns:xlink="http://www.w3.org/1999/xlink" publication-type="article" xlink:type="simple"><person-group person-group-type="author"><name name-style="western"><surname>Hartman</surname><given-names>O.</given-names></name></person-group><year>1961</year><article-title>Polychaetous annelids from California</article-title><source>Allan Hancock Pacific Expeditions</source><volume>25</volume><fpage>1</fpage><lpage>226</lpage></element-citation></ref><ref id="B5999901"><element-citation xmlns:xlink="http://www.w3.org/1999/xlink" publication-type="article" xlink:type="simple"><person-group person-group-type="author"><name name-style="western"><surname>Kudenov</surname><given-names>J. D.</given-names></name></person-group><year>1975</year><article-title>Errant polychaetes from the Gulf of California, Mexico</article-title><source>Journal of Natural History</source><volume>9</volume><issue>1</issue><fpage>65</fpage><lpage>91</lpage><pub-id pub-id-type="doi">10.1080/00222937500770061</pub-id></element-citation></ref><ref id="B5999568"><element-citation xmlns:xlink="http://www.w3.org/1999/xlink" publication-type="article" xlink:type="simple"><person-group person-group-type="author"><name name-style="western"><surname>Fauchald</surname><given-names>K</given-names></name></person-group><year>1977</year><article-title>Polychaetes from intertidal areas in Panama, with a review of previous shallow water records</article-title><source>Smithsonian Contributions to Zoology</source><volume>221</volume><fpage>1</fpage><lpage>81</lpage><uri xlink:type="simple">https://repository.si.edu/handle/10088/5511</uri></element-citation></ref><ref id="B5999870"><element-citation xmlns:xlink="http://www.w3.org/1999/xlink" publication-type="article" xlink:type="simple"><person-group person-group-type="author"><name name-style="western"><surname>Knight-Jones</surname><given-names>P.</given-names></name><name name-style="western"><surname>Perkins</surname><given-names>T. H.</given-names></name></person-group><year>1998</year><article-title>A revision of <italic><tp:taxon-name><tp:taxon-name-part taxon-name-part-type="genus" reg="Sabella">Sabella</tp:taxon-name-part></tp:taxon-name></italic>, <italic><tp:taxon-name><tp:taxon-name-part taxon-name-part-type="genus" reg="Bispira">Bispira</tp:taxon-name-part></tp:taxon-name></italic>, and <italic><tp:taxon-name><tp:taxon-name-part taxon-name-part-type="genus" reg="Stylomma">Stylomma</tp:taxon-name-part></tp:taxon-name></italic> (<tp:taxon-name><tp:taxon-name-part taxon-name-part-type="class">Polychaeta</tp:taxon-name-part></tp:taxon-name>: <tp:taxon-name><tp:taxon-name-part taxon-name-part-type="family">Sabellidae</tp:taxon-name-part></tp:taxon-name></article-title><source>Zoological Journal of the Linnean Society</source><volume>123</volume><fpage>385</fpage><lpage>467</lpage><pub-id pub-id-type="doi">10.1006/zjls.1997.0133</pub-id></element-citation></ref><ref id="B5999836"><element-citation xmlns:xlink="http://www.w3.org/1999/xlink" publication-type="book" xlink:type="simple"><person-group person-group-type="author"><name name-style="western"><surname>Kerstitch</surname><given-names>A</given-names></name><name name-style="western"><surname>Bertsch</surname><given-names>H</given-names></name></person-group><year>2007</year><source>Sea of Cortez Marine Invertebrates, A guide for the Pacific Coast, México to Perú</source><edition>2</edition><publisher-name>Sea Challengers</publisher-name><publisher-loc>Monterey</publisher-loc><size units="page">124</size><isbn>0-930118-41-3</isbn></element-citation></ref><ref id="B5999999"><element-citation xmlns:xlink="http://www.w3.org/1999/xlink" publication-type="article" xlink:type="simple"><person-group person-group-type="author"><name name-style="western"><surname>López-Uriarte</surname><given-names>R.</given-names></name><name name-style="western"><surname>Ríos-Jara</surname><given-names>E.</given-names></name><name name-style="western"><surname>Galván-Villa</surname><given-names>C. M.</given-names></name><name name-style="western"><surname>Juárez-Carrillo</surname><given-names>E.</given-names></name><name name-style="western"><surname>Enciso-Padilla</surname><given-names>I.</given-names></name><name name-style="western"><surname>Robles-Jarero</surname><given-names>E. G.</given-names></name><name name-style="western"><surname>Pérez-Pena</surname><given-names>M.</given-names></name></person-group><year>2009</year><article-title>Macroinvertebrados bénticos del litoral somero de Punta La Rosada, Bahía Chamela, Jalisco</article-title><source>Scientia-CUCBA</source><volume>11</volume><issue>12</issue><fpage>57</fpage><lpage>68</lpage></element-citation></ref></ref-list></tp:taxon-treatment>
