# Supplementary material for: Tubicolous polychaete worms (Annelida) from Bahía de Chamela Islands Sanctuary, Mexico, with the description of a new bamboo worm
Source: Biodivers Data J. 2020 Sep 16;8:e57572. doi: 10.3897/BDJ.8.e57572 (PMC7511464; doi:10.3897/BDJ.8.e57572)
Supplement: XML Treatment for Chone mollis [file BDJ.8.e57572-treatment9.xml]

<!DOCTYPE tp:taxon-treatment
  PUBLIC "-//TaxonX//DTD Taxonomic Treatment Publishing DTD v0 20100105//EN" "tax-treatment-NSO.dtd">
<tp:taxon-treatment xmlns:tp="http://www.plazi.org/taxpub"><tp:treatment-meta><mixed-citation publication-type="journal"><person-group><name><surname>Yáñez-Rivera</surname><given-names>Beatriz</given-names></name><name><surname>Tovar-Hernández</surname><given-names>María Ana</given-names></name><name><surname>Galván-Villa</surname><given-names>Cristian Moisés</given-names></name><name><surname>Ríos-Jara</surname><given-names>Eduardo</given-names></name></person-group><article-title>Tubicolous polychaete worms (<tp:taxon-name><tp:taxon-name-part taxon-name-part-type="phylum">Annelida</tp:taxon-name-part></tp:taxon-name>) from Bahía de Chamela Islands Sanctuary, Mexico, with the description of a new bamboo worm</article-title><source>Biodivers Data J</source><day>16</day><month>9</month><year>2020</year><volume>8</volume><pub-id pub-id-type="doi">10.3897/BDJ.8.e57572</pub-id></mixed-citation></tp:treatment-meta><tp:nomenclature><tp:taxon-name><object-id xmlns:xlink="http://www.w3.org/1999/xlink" content-type="arpha" xlink:type="simple">417A3B7E-3302-5B81-9B69-6B49F84FBB8C</object-id><tp:taxon-name-part taxon-name-part-type="genus">Chone</tp:taxon-name-part> <tp:taxon-name-part taxon-name-part-type="species">mollis</tp:taxon-name-part></tp:taxon-name><tp:taxon-authority>(Bush, 1904)</tp:taxon-authority><tp:nomenclature-citation-list><tp:nomenclature-citation><tp:taxon-name><tp:taxon-name-part taxon-name-part-type="genus" reg="Metachone">Metachone</tp:taxon-name-part> <tp:taxon-name-part taxon-name-part-type="species" reg="mollis">mollis</tp:taxon-name-part></tp:taxon-name><comment> in <xref ref-type="bibr" rid="B6002379">Bush 1904</xref>: 216, pt. 35, figs. 19–20, 28.</comment></tp:nomenclature-citation><tp:nomenclature-citation><tp:taxon-name><tp:taxon-name-part taxon-name-part-type="genus" reg="Chone">Chone</tp:taxon-name-part> <tp:taxon-name-part taxon-name-part-type="species" reg="mollis">mollis</tp:taxon-name-part></tp:taxon-name><comment>.— <xref ref-type="bibr" rid="B5999688">Hartman 1942</xref>: 87, figs. 141–143; <xref ref-type="bibr" rid="B5999706">Hartman 1944b</xref>: 279; <xref ref-type="bibr" rid="B5999756">Hartman 1969</xref>: 673; <xref ref-type="bibr" rid="B5999206">Banse 1972</xref>: 469, fig. 3.— <xref ref-type="bibr" rid="B6002169">Tovar‐Hernández 2007</xref>: 539–543, figs. 10, 19B.</comment></tp:nomenclature-citation></tp:nomenclature-citation-list></tp:nomenclature><tp:treatment-sec sec-type="materials"><title>Materials</title><list list-type="alpha-lower" list-content="occurrences"><list-item><p><bold>Type status:</bold> <named-content xmlns:xlink="http://www.w3.org/1999/xlink" content-type="dwc:typeStatus" xlink:type="simple">Other material</named-content>. <bold>Occurrence:</bold> catalogNumber: <named-content xmlns:xlink="http://www.w3.org/1999/xlink" content-type="dwc:catalogNumber" xlink:type="simple">LEMA-PO163</named-content>; recordedBy: <named-content xmlns:xlink="http://www.w3.org/1999/xlink" content-type="dwc:recordedBy" xlink:type="simple">Beatriz Yáñez-Rivera</named-content>; individualCount: <named-content xmlns:xlink="http://www.w3.org/1999/xlink" content-type="dwc:individualCount" xlink:type="simple">2</named-content>; <bold>Taxon:</bold> phylum: <named-content xmlns:xlink="http://www.w3.org/1999/xlink" content-type="dwc:phylum" xlink:type="simple"><tp:taxon-name><tp:taxon-name-part taxon-name-part-type="phylum">Annelida</tp:taxon-name-part></tp:taxon-name></named-content>; class: <named-content xmlns:xlink="http://www.w3.org/1999/xlink" content-type="dwc:class" xlink:type="simple"><tp:taxon-name><tp:taxon-name-part taxon-name-part-type="class">Polychaeta</tp:taxon-name-part></tp:taxon-name></named-content>; order: <named-content xmlns:xlink="http://www.w3.org/1999/xlink" content-type="dwc:order" xlink:type="simple"><tp:taxon-name><tp:taxon-name-part taxon-name-part-type="order">Sabellida</tp:taxon-name-part></tp:taxon-name></named-content>; family: <named-content xmlns:xlink="http://www.w3.org/1999/xlink" content-type="dwc:family" xlink:type="simple"><tp:taxon-name><tp:taxon-name-part taxon-name-part-type="family">Sabellidae</tp:taxon-name-part></tp:taxon-name></named-content>; genus: <named-content xmlns:xlink="http://www.w3.org/1999/xlink" content-type="dwc:genus" xlink:type="simple"><tp:taxon-name><tp:taxon-name-part taxon-name-part-type="genus">Chone</tp:taxon-name-part></tp:taxon-name></named-content>; <bold>Location:</bold> higherGeographyID: <named-content xmlns:xlink="http://www.w3.org/1999/xlink" content-type="dwc:higherGeographyID" xlink:type="simple">Pacific Ocean</named-content>; higherGeography: <named-content xmlns:xlink="http://www.w3.org/1999/xlink" content-type="dwc:higherGeography" xlink:type="simple">Tropical Eastern Pacific</named-content>; continent: <named-content xmlns:xlink="http://www.w3.org/1999/xlink" content-type="dwc:continent" xlink:type="simple">America</named-content>; islandGroup: <named-content xmlns:xlink="http://www.w3.org/1999/xlink" content-type="dwc:islandGroup" xlink:type="simple">Islas de Chamela</named-content>; island: <named-content xmlns:xlink="http://www.w3.org/1999/xlink" content-type="dwc:island" xlink:type="simple">Isla Cocinas</named-content>; country: <named-content xmlns:xlink="http://www.w3.org/1999/xlink" content-type="dwc:country" xlink:type="simple">México</named-content>; countryCode: <named-content xmlns:xlink="http://www.w3.org/1999/xlink" content-type="dwc:countryCode" xlink:type="simple">MX</named-content>; stateProvince: <named-content xmlns:xlink="http://www.w3.org/1999/xlink" content-type="dwc:stateProvince" xlink:type="simple">Jalisco</named-content>; municipality: <named-content xmlns:xlink="http://www.w3.org/1999/xlink" content-type="dwc:municipality" xlink:type="simple">La Huerta</named-content>; maximumDepthInMeters: <named-content xmlns:xlink="http://www.w3.org/1999/xlink" content-type="dwc:maximumDepthInMeters" xlink:type="simple">8</named-content>; verbatimLatitude: <named-content xmlns:xlink="http://www.w3.org/1999/xlink" content-type="dwc:verbatimLatitude" xlink:type="simple">19°33’06’’N</named-content>; verbatimLongitude: <named-content xmlns:xlink="http://www.w3.org/1999/xlink" content-type="dwc:verbatimLongitude" xlink:type="simple">105°06’43’’W</named-content>; <bold>Identification:</bold> identifiedBy: <named-content xmlns:xlink="http://www.w3.org/1999/xlink" content-type="dwc:identifiedBy" xlink:type="simple">María Ana Tovar-Hernández</named-content>; <bold>Event:</bold> samplingProtocol: <named-content xmlns:xlink="http://www.w3.org/1999/xlink" content-type="dwc:samplingProtocol" xlink:type="simple">Dredge</named-content>; eventDate: <named-content xmlns:xlink="http://www.w3.org/1999/xlink" content-type="dwc:eventDate" xlink:type="simple">June 27, 2013</named-content>; year: <named-content xmlns:xlink="http://www.w3.org/1999/xlink" content-type="dwc:year" xlink:type="simple">2013</named-content>; month: <named-content xmlns:xlink="http://www.w3.org/1999/xlink" content-type="dwc:month" xlink:type="simple">6</named-content>; day: <named-content xmlns:xlink="http://www.w3.org/1999/xlink" content-type="dwc:day" xlink:type="simple">27</named-content>; habitat: <named-content xmlns:xlink="http://www.w3.org/1999/xlink" content-type="dwc:habitat" xlink:type="simple">Sand-rubble</named-content>; fieldNumber: <named-content xmlns:xlink="http://www.w3.org/1999/xlink" content-type="dwc:fieldNumber" xlink:type="simple">Site 3</named-content>; <bold>Record Level:</bold> language: <named-content xmlns:xlink="http://www.w3.org/1999/xlink" content-type="dwc:language" xlink:type="simple">Spanish</named-content>; institutionID: <named-content xmlns:xlink="http://www.w3.org/1999/xlink" content-type="dwc:institutionID" xlink:type="simple">Universidad de Guadalajara</named-content>; collectionID: <named-content xmlns:xlink="http://www.w3.org/1999/xlink" content-type="dwc:collectionID" xlink:type="simple">Colección Biológica del Laboratorio de Ecosistemas Marinos y Acuicultura</named-content>; institutionCode: <named-content xmlns:xlink="http://www.w3.org/1999/xlink" content-type="dwc:institutionCode" xlink:type="simple">UDG</named-content>; collectionCode: <named-content xmlns:xlink="http://www.w3.org/1999/xlink" content-type="dwc:collectionCode" xlink:type="simple">LEMA</named-content></p></list-item><list-item><p><bold>Type status:</bold> <named-content xmlns:xlink="http://www.w3.org/1999/xlink" content-type="dwc:typeStatus" xlink:type="simple">Other material</named-content>. <bold>Occurrence:</bold> catalogNumber: <named-content xmlns:xlink="http://www.w3.org/1999/xlink" content-type="dwc:catalogNumber" xlink:type="simple">LEMA-PO164</named-content>; recordedBy: <named-content xmlns:xlink="http://www.w3.org/1999/xlink" content-type="dwc:recordedBy" xlink:type="simple">Beatriz Yáñez-Rivera</named-content>; individualCount: <named-content xmlns:xlink="http://www.w3.org/1999/xlink" content-type="dwc:individualCount" xlink:type="simple">1</named-content>; <bold>Taxon:</bold> phylum: <named-content xmlns:xlink="http://www.w3.org/1999/xlink" content-type="dwc:phylum" xlink:type="simple"><tp:taxon-name><tp:taxon-name-part taxon-name-part-type="phylum">Annelida</tp:taxon-name-part></tp:taxon-name></named-content>; class: <named-content xmlns:xlink="http://www.w3.org/1999/xlink" content-type="dwc:class" xlink:type="simple"><tp:taxon-name><tp:taxon-name-part taxon-name-part-type="class">Polychaeta</tp:taxon-name-part></tp:taxon-name></named-content>; order: <named-content xmlns:xlink="http://www.w3.org/1999/xlink" content-type="dwc:order" xlink:type="simple"><tp:taxon-name><tp:taxon-name-part taxon-name-part-type="order">Sabellida</tp:taxon-name-part></tp:taxon-name></named-content>; family: <named-content xmlns:xlink="http://www.w3.org/1999/xlink" content-type="dwc:family" xlink:type="simple"><tp:taxon-name><tp:taxon-name-part taxon-name-part-type="family">Sabellidae</tp:taxon-name-part></tp:taxon-name></named-content>; genus: <named-content xmlns:xlink="http://www.w3.org/1999/xlink" content-type="dwc:genus" xlink:type="simple"><tp:taxon-name><tp:taxon-name-part taxon-name-part-type="genus">Chone</tp:taxon-name-part></tp:taxon-name></named-content>; <bold>Location:</bold> higherGeographyID: <named-content xmlns:xlink="http://www.w3.org/1999/xlink" content-type="dwc:higherGeographyID" xlink:type="simple">Pacific Ocean</named-content>; higherGeography: <named-content xmlns:xlink="http://www.w3.org/1999/xlink" content-type="dwc:higherGeography" xlink:type="simple">Tropical Eastern Pacific</named-content>; continent: <named-content xmlns:xlink="http://www.w3.org/1999/xlink" content-type="dwc:continent" xlink:type="simple">America</named-content>; islandGroup: <named-content xmlns:xlink="http://www.w3.org/1999/xlink" content-type="dwc:islandGroup" xlink:type="simple">Islas de Chamela</named-content>; island: <named-content xmlns:xlink="http://www.w3.org/1999/xlink" content-type="dwc:island" xlink:type="simple">Isla La Colorada</named-content>; country: <named-content xmlns:xlink="http://www.w3.org/1999/xlink" content-type="dwc:country" xlink:type="simple">México</named-content>; countryCode: <named-content xmlns:xlink="http://www.w3.org/1999/xlink" content-type="dwc:countryCode" xlink:type="simple">MX</named-content>; stateProvince: <named-content xmlns:xlink="http://www.w3.org/1999/xlink" content-type="dwc:stateProvince" xlink:type="simple">Jalisco</named-content>; municipality: <named-content xmlns:xlink="http://www.w3.org/1999/xlink" content-type="dwc:municipality" xlink:type="simple">La Huerta</named-content>; maximumDepthInMeters: <named-content xmlns:xlink="http://www.w3.org/1999/xlink" content-type="dwc:maximumDepthInMeters" xlink:type="simple">6</named-content>; verbatimLatitude: <named-content xmlns:xlink="http://www.w3.org/1999/xlink" content-type="dwc:verbatimLatitude" xlink:type="simple">19°32’23’’N</named-content>; verbatimLongitude: <named-content xmlns:xlink="http://www.w3.org/1999/xlink" content-type="dwc:verbatimLongitude" xlink:type="simple">105°05’31’’W</named-content>; <bold>Identification:</bold> identifiedBy: <named-content xmlns:xlink="http://www.w3.org/1999/xlink" content-type="dwc:identifiedBy" xlink:type="simple">María Ana Tovar-Hernández</named-content>; <bold>Event:</bold> samplingProtocol: <named-content xmlns:xlink="http://www.w3.org/1999/xlink" content-type="dwc:samplingProtocol" xlink:type="simple">Dredge</named-content>; eventDate: <named-content xmlns:xlink="http://www.w3.org/1999/xlink" content-type="dwc:eventDate" xlink:type="simple">June 26, 2013</named-content>; year: <named-content xmlns:xlink="http://www.w3.org/1999/xlink" content-type="dwc:year" xlink:type="simple">2013</named-content>; month: <named-content xmlns:xlink="http://www.w3.org/1999/xlink" content-type="dwc:month" xlink:type="simple">6</named-content>; day: <named-content xmlns:xlink="http://www.w3.org/1999/xlink" content-type="dwc:day" xlink:type="simple">26</named-content>; habitat: <named-content xmlns:xlink="http://www.w3.org/1999/xlink" content-type="dwc:habitat" xlink:type="simple">Sand-rubble</named-content>; fieldNumber: <named-content xmlns:xlink="http://www.w3.org/1999/xlink" content-type="dwc:fieldNumber" xlink:type="simple">Site 17</named-content>; <bold>Record Level:</bold> language: <named-content xmlns:xlink="http://www.w3.org/1999/xlink" content-type="dwc:language" xlink:type="simple">Spanish</named-content>; institutionID: <named-content xmlns:xlink="http://www.w3.org/1999/xlink" content-type="dwc:institutionID" xlink:type="simple">Universidad de Guadalajara</named-content>; collectionID: <named-content xmlns:xlink="http://www.w3.org/1999/xlink" content-type="dwc:collectionID" xlink:type="simple">Colección Biológica del Laboratorio de Ecosistemas Marinos y Acuicultura</named-content>; institutionCode: <named-content xmlns:xlink="http://www.w3.org/1999/xlink" content-type="dwc:institutionCode" xlink:type="simple">UDG</named-content>; collectionCode: <named-content xmlns:xlink="http://www.w3.org/1999/xlink" content-type="dwc:collectionCode" xlink:type="simple">LEMA</named-content></p></list-item></list></tp:treatment-sec><tp:treatment-sec sec-type="Description"><title>Description</title><p>Body 15 mm long, 1.4 mm wide, radiolar crown 3.2 mm long with 12 pairs of radioles, thorax with eight chaetigers and abdomen with 30 chaetigers. Solitary fan worm from soft bottoms. Branchial crown cone-shaped when it is open. Radioles united by a long palmate membrane that occupies 3/4 of their length (Fig. <xref ref-type="fig" rid="F5999095">11</xref>A, C). Radioles with broad flanges (Fig. <xref ref-type="fig" rid="F5999095">11</xref>C). Ventral shield of collar half-circle shaped. Anterior peristomial ring lobe triangular, exposed partially above the collar margin (Fig. <xref ref-type="fig" rid="F5999095">11</xref>D). Glandular ridge of chaetiger 2 narrow all around, it is whitish in unstained worms or stained with methyl green (Fig. <xref ref-type="fig" rid="F5999095">11</xref>A–B).</p></tp:treatment-sec><tp:treatment-sec sec-type="Taxon discussion"><title>Taxon discussion</title><p>One specimen was found regenerating a radiolar crown. This species has been reported in the Pacific coast of Panama and some localities from Mexican Pacific (<xref ref-type="bibr" rid="B6002169">Tovar‐Hernández 2007</xref>).</p></tp:treatment-sec><tp:treatment-sec><!--Section generated to contain objects referenced in tp:taxon-treatment.--><fig id="F5999095" position="float" orientation="portrait"><object-id xmlns:xlink="http://www.w3.org/1999/xlink" content-type="arpha" xlink:type="simple">D020E9FD-E4C1-5994-92D6-4C88C98112EA</object-id><object-id xmlns:xlink="http://www.w3.org/1999/xlink" content-type="doi" xlink:type="simple">10.3897/BDJ.8.e57572.figure11</object-id><label>Figure 11.</label><caption><p><italic><tp:taxon-name><tp:taxon-name-part taxon-name-part-type="genus" reg="Chone">Chone</tp:taxon-name-part> <tp:taxon-name-part taxon-name-part-type="species" reg="mollis">mollis</tp:taxon-name-part></tp:taxon-name></italic> (Bush <italic>in</italic> Moore, 1904). A–B) Radiolar crown and first thoracic chaetigers, C) palmate membrane and radiolar flanges, D) collar and anterior peristomial ring lobe. A) Stained with methyl green, C–D) stained with Shirla-Stain A. Scale bars: A–B) 3.5 mm, C) 0.5 mm, D) 1 mm.</p></caption><graphic xmlns:xlink="http://www.w3.org/1999/xlink" xlink:href="bdj-08-e57572-g011.jpg" position="float" id="oo_437499.jpg" orientation="portrait" xlink:type="simple"><uri content-type="original_file" xlink:type="simple">https://binary.pensoft.net/fig/437499</uri></graphic></fig></tp:treatment-sec><ref-list><ref id="B6002379"><element-citation xmlns:xlink="http://www.w3.org/1999/xlink" publication-type="chapter" xlink:type="simple"><person-group person-group-type="author"><name name-style="western"><surname>Bush</surname><given-names>K. J.</given-names></name></person-group><year>1904</year><chapter-title>On <italic><tp:taxon-name><tp:taxon-name-part taxon-name-part-type="genus" reg="Spirorbis">Spirorbis</tp:taxon-name-part></tp:taxon-name></italic> from Japan</chapter-title><person-group person-group-type="editor"><name name-style="western"><surname>Moore</surname><given-names>J. P.</given-names></name></person-group><source>Report on <tp:taxon-name><tp:taxon-name-part taxon-name-part-type="family">Sabellidae</tp:taxon-name-part></tp:taxon-name> and <tp:taxon-name><tp:taxon-name-part taxon-name-part-type="family">Serpulidae</tp:taxon-name-part></tp:taxon-name></source><volume>5</volume><publisher-name>Proceedings of the Academy of Natural Sciences</publisher-name><publisher-loc>Philadelphia</publisher-loc><size units="page">175</size></element-citation></ref><ref id="B5999688"><element-citation xmlns:xlink="http://www.w3.org/1999/xlink" publication-type="article" xlink:type="simple"><person-group person-group-type="author"><name name-style="western"><surname>Hartman</surname><given-names>O.</given-names></name></person-group><year>1942</year><article-title>A review of the types of polychaetous annelids at the Peabody Museum of Natural History, Yale University</article-title><source>Bulletin of the Bingham Oceanographic Collection, Yale University</source><volume>8</volume><fpage>1</fpage><lpage>98</lpage></element-citation></ref><ref id="B5999706"><element-citation xmlns:xlink="http://www.w3.org/1999/xlink" publication-type="article" xlink:type="simple"><person-group person-group-type="author"><name name-style="western"><surname>Hartman</surname><given-names>O.</given-names></name></person-group><year>1944</year><article-title>Polychaetous annelids from California, including the descriptions of two new genera and nine new species</article-title><source>Allan Hancock Pacific Expeditions</source><volume>10</volume><fpage>239</fpage><lpage>307</lpage><uri xlink:type="simple">http://digitallibrary.usc.edu/cdm/ref/collection/p15799coll82/id/12819/</uri></element-citation></ref><ref id="B5999756"><element-citation xmlns:xlink="http://www.w3.org/1999/xlink" publication-type="book" xlink:type="simple"><person-group person-group-type="author"><name name-style="western"><surname>Hartman</surname><given-names>O.</given-names></name></person-group><year>1969</year><source>Atlas of the sedentariate polychaetous annelids from California</source><publisher-name>Allan Hancock Foundation, University of Southern California</publisher-name><publisher-loc>Los Angeles</publisher-loc><size units="page">812</size></element-citation></ref><ref id="B5999206"><element-citation xmlns:xlink="http://www.w3.org/1999/xlink" publication-type="article" xlink:type="simple"><person-group person-group-type="author"><name name-style="western"><surname>Banse</surname><given-names>K</given-names></name></person-group><year>1972</year><article-title>Redescription of some species of <italic><tp:taxon-name><tp:taxon-name-part taxon-name-part-type="genus" reg="Chone">Chone</tp:taxon-name-part></tp:taxon-name></italic> Krøyer and <italic><tp:taxon-name><tp:taxon-name-part taxon-name-part-type="genus" reg="Euchone">Euchone</tp:taxon-name-part></tp:taxon-name></italic> Malmgren, and three new species (<tp:taxon-name><tp:taxon-name-part taxon-name-part-type="family">Sabellidae</tp:taxon-name-part></tp:taxon-name>, <tp:taxon-name><tp:taxon-name-part taxon-name-part-type="class">Polychaeta</tp:taxon-name-part></tp:taxon-name>)</article-title><source>Fishery Bulletin and Wildlife Service, USA Department of Interior</source><volume>70</volume><fpage>459</fpage><lpage>495</lpage><uri xlink:type="simple">https://spo.nmfs.noaa.gov/content/redescription-some-species-chone-kroyer-and-euchone-malmgren-and-three-new-species</uri></element-citation></ref><ref id="B6002169"><element-citation xmlns:xlink="http://www.w3.org/1999/xlink" publication-type="article" xlink:type="simple"><person-group person-group-type="author"><name name-style="western"><surname>Tovar‐Hernández</surname><given-names>María Ana</given-names></name></person-group><year>2007</year><article-title>Revision of <italic><tp:taxon-name><tp:taxon-name-part taxon-name-part-type="genus" reg="Chone">Chone</tp:taxon-name-part></tp:taxon-name></italic> Kr⊘yer, 1856 (<tp:taxon-name><tp:taxon-name-part taxon-name-part-type="class">Polychaeta</tp:taxon-name-part></tp:taxon-name>: <tp:taxon-name><tp:taxon-name-part taxon-name-part-type="family">Sabellidae</tp:taxon-name-part></tp:taxon-name>) from North America and descriptions of four new species</article-title><source>Journal of Natural History</source><volume>41</volume><fpage>511</fpage><lpage>566</lpage><pub-id pub-id-type="doi">10.1080/00222930701250912</pub-id></element-citation></ref></ref-list></tp:taxon-treatment>
