# Supplementary material for: Tubicolous polychaete worms (Annelida) from Bahía de Chamela Islands Sanctuary, Mexico, with the description of a new bamboo worm
Source: Biodivers Data J. 2020 Sep 16;8:e57572. doi: 10.3897/BDJ.8.e57572 (PMC7511464; doi:10.3897/BDJ.8.e57572)
Supplement: XML Treatment for Pseudobranchiomma schizogenica [file BDJ.8.e57572-treatment12.xml]

<!DOCTYPE tp:taxon-treatment
  PUBLIC "-//TaxonX//DTD Taxonomic Treatment Publishing DTD v0 20100105//EN" "tax-treatment-NSO.dtd">
<tp:taxon-treatment xmlns:tp="http://www.plazi.org/taxpub"><tp:treatment-meta><mixed-citation publication-type="journal"><person-group><name><surname>Yáñez-Rivera</surname><given-names>Beatriz</given-names></name><name><surname>Tovar-Hernández</surname><given-names>María Ana</given-names></name><name><surname>Galván-Villa</surname><given-names>Cristian Moisés</given-names></name><name><surname>Ríos-Jara</surname><given-names>Eduardo</given-names></name></person-group><article-title>Tubicolous polychaete worms (<tp:taxon-name><tp:taxon-name-part taxon-name-part-type="phylum">Annelida</tp:taxon-name-part></tp:taxon-name>) from Bahía de Chamela Islands Sanctuary, Mexico, with the description of a new bamboo worm</article-title><source>Biodivers Data J</source><day>16</day><month>9</month><year>2020</year><volume>8</volume><pub-id pub-id-type="doi">10.3897/BDJ.8.e57572</pub-id></mixed-citation></tp:treatment-meta><tp:nomenclature><tp:taxon-name><object-id xmlns:xlink="http://www.w3.org/1999/xlink" content-type="arpha" xlink:type="simple">EAA4594F-73B6-5264-A0CD-01B90C6CEFEF</object-id><tp:taxon-name-part taxon-name-part-type="genus">Pseudobranchiomma</tp:taxon-name-part> <tp:taxon-name-part taxon-name-part-type="species">schizogenica</tp:taxon-name-part></tp:taxon-name><tp:taxon-authority>Tovar-Hernández and Dean, 2014</tp:taxon-authority><tp:nomenclature-citation-list><tp:nomenclature-citation><tp:taxon-name><tp:taxon-name-part taxon-name-part-type="genus" reg="Pseudobranchiomma">Pseudobranchiomma</tp:taxon-name-part> <tp:taxon-name-part taxon-name-part-type="species" reg="schizogenica">schizogenica</tp:taxon-name-part></tp:taxon-name><comment> in <xref ref-type="bibr" rid="B6002203">Tovar-Hernández and Dean 2014</xref>: 936–944, figs. 1–5.— <xref ref-type="bibr" rid="B5999827">Keppel et al. 2019</xref>: 67–68, fig. 6.— <xref ref-type="bibr" rid="B6002216">Tovar-Hernández et al. 2019</xref>: 5, fig. 2C.</comment></tp:nomenclature-citation></tp:nomenclature-citation-list></tp:nomenclature><tp:treatment-sec sec-type="materials"><title>Materials</title><list list-type="alpha-lower" list-content="occurrences"><list-item><p><bold>Type status:</bold> <named-content xmlns:xlink="http://www.w3.org/1999/xlink" content-type="dwc:typeStatus" xlink:type="simple">Other material</named-content>. <bold>Occurrence:</bold> catalogNumber: <named-content xmlns:xlink="http://www.w3.org/1999/xlink" content-type="dwc:catalogNumber" xlink:type="simple">LEMA-PO168</named-content>; recordedBy: <named-content xmlns:xlink="http://www.w3.org/1999/xlink" content-type="dwc:recordedBy" xlink:type="simple">Beatriz Yáñez-Rivera</named-content>; individualCount: <named-content xmlns:xlink="http://www.w3.org/1999/xlink" content-type="dwc:individualCount" xlink:type="simple">3</named-content>; sex: <named-content xmlns:xlink="http://www.w3.org/1999/xlink" content-type="dwc:sex" xlink:type="simple">Hermaphrodite</named-content>; lifeStage: <named-content xmlns:xlink="http://www.w3.org/1999/xlink" content-type="dwc:lifeStage" xlink:type="simple">Adult</named-content>; reproductiveCondition: <named-content xmlns:xlink="http://www.w3.org/1999/xlink" content-type="dwc:reproductiveCondition" xlink:type="simple">Ripe</named-content>; <bold>Taxon:</bold> phylum: <named-content xmlns:xlink="http://www.w3.org/1999/xlink" content-type="dwc:phylum" xlink:type="simple"><tp:taxon-name><tp:taxon-name-part taxon-name-part-type="phylum">Annelida</tp:taxon-name-part></tp:taxon-name></named-content>; class: <named-content xmlns:xlink="http://www.w3.org/1999/xlink" content-type="dwc:class" xlink:type="simple"><tp:taxon-name><tp:taxon-name-part taxon-name-part-type="class">Polychaeta</tp:taxon-name-part></tp:taxon-name></named-content>; order: <named-content xmlns:xlink="http://www.w3.org/1999/xlink" content-type="dwc:order" xlink:type="simple"><tp:taxon-name><tp:taxon-name-part taxon-name-part-type="order">Sabellida</tp:taxon-name-part></tp:taxon-name></named-content>; family: <named-content xmlns:xlink="http://www.w3.org/1999/xlink" content-type="dwc:family" xlink:type="simple"><tp:taxon-name><tp:taxon-name-part taxon-name-part-type="family">Sabellidae</tp:taxon-name-part></tp:taxon-name></named-content>; genus: <named-content xmlns:xlink="http://www.w3.org/1999/xlink" content-type="dwc:genus" xlink:type="simple"><tp:taxon-name><tp:taxon-name-part taxon-name-part-type="genus">Pseudobranchiomma</tp:taxon-name-part></tp:taxon-name></named-content>; <bold>Location:</bold> higherGeographyID: <named-content xmlns:xlink="http://www.w3.org/1999/xlink" content-type="dwc:higherGeographyID" xlink:type="simple">Pacific Ocean</named-content>; higherGeography: <named-content xmlns:xlink="http://www.w3.org/1999/xlink" content-type="dwc:higherGeography" xlink:type="simple">Tropical Eastern Pacific</named-content>; continent: <named-content xmlns:xlink="http://www.w3.org/1999/xlink" content-type="dwc:continent" xlink:type="simple">America</named-content>; islandGroup: <named-content xmlns:xlink="http://www.w3.org/1999/xlink" content-type="dwc:islandGroup" xlink:type="simple">Islas de Chamela</named-content>; island: <named-content xmlns:xlink="http://www.w3.org/1999/xlink" content-type="dwc:island" xlink:type="simple">Isla Pajarera</named-content>; country: <named-content xmlns:xlink="http://www.w3.org/1999/xlink" content-type="dwc:country" xlink:type="simple">México</named-content>; countryCode: <named-content xmlns:xlink="http://www.w3.org/1999/xlink" content-type="dwc:countryCode" xlink:type="simple">MX</named-content>; stateProvince: <named-content xmlns:xlink="http://www.w3.org/1999/xlink" content-type="dwc:stateProvince" xlink:type="simple">Jalisco</named-content>; municipality: <named-content xmlns:xlink="http://www.w3.org/1999/xlink" content-type="dwc:municipality" xlink:type="simple">La Huerta</named-content>; maximumDepthInMeters: <named-content xmlns:xlink="http://www.w3.org/1999/xlink" content-type="dwc:maximumDepthInMeters" xlink:type="simple">9</named-content>; verbatimLatitude: <named-content xmlns:xlink="http://www.w3.org/1999/xlink" content-type="dwc:verbatimLatitude" xlink:type="simple">19°33’22’’N</named-content>; verbatimLongitude: <named-content xmlns:xlink="http://www.w3.org/1999/xlink" content-type="dwc:verbatimLongitude" xlink:type="simple">105°06’50’’W</named-content>; <bold>Identification:</bold> identifiedBy: <named-content xmlns:xlink="http://www.w3.org/1999/xlink" content-type="dwc:identifiedBy" xlink:type="simple">María Ana Tovar-Hernández</named-content>; <bold>Event:</bold> samplingProtocol: <named-content xmlns:xlink="http://www.w3.org/1999/xlink" content-type="dwc:samplingProtocol" xlink:type="simple">Scuba dive</named-content>; eventDate: <named-content xmlns:xlink="http://www.w3.org/1999/xlink" content-type="dwc:eventDate" xlink:type="simple">June 27, 2013</named-content>; year: <named-content xmlns:xlink="http://www.w3.org/1999/xlink" content-type="dwc:year" xlink:type="simple">2013</named-content>; month: <named-content xmlns:xlink="http://www.w3.org/1999/xlink" content-type="dwc:month" xlink:type="simple">6</named-content>; day: <named-content xmlns:xlink="http://www.w3.org/1999/xlink" content-type="dwc:day" xlink:type="simple">27</named-content>; habitat: <named-content xmlns:xlink="http://www.w3.org/1999/xlink" content-type="dwc:habitat" xlink:type="simple">On rock</named-content>; fieldNumber: <named-content xmlns:xlink="http://www.w3.org/1999/xlink" content-type="dwc:fieldNumber" xlink:type="simple">Site 21</named-content>; <bold>Record Level:</bold> language: <named-content xmlns:xlink="http://www.w3.org/1999/xlink" content-type="dwc:language" xlink:type="simple">Spanish</named-content>; institutionID: <named-content xmlns:xlink="http://www.w3.org/1999/xlink" content-type="dwc:institutionID" xlink:type="simple">Universidad de Guadalajara</named-content>; collectionID: <named-content xmlns:xlink="http://www.w3.org/1999/xlink" content-type="dwc:collectionID" xlink:type="simple">Colección Biológica del Laboratorio de Ecosistemas Marinos y Acuicultura</named-content>; institutionCode: <named-content xmlns:xlink="http://www.w3.org/1999/xlink" content-type="dwc:institutionCode" xlink:type="simple">UDG</named-content>; collectionCode: <named-content xmlns:xlink="http://www.w3.org/1999/xlink" content-type="dwc:collectionCode" xlink:type="simple">LEMA</named-content></p></list-item></list></tp:treatment-sec><tp:treatment-sec sec-type="Description"><title>Description</title><p>Gregarious fan worms. Soft, thin and flexible tubes composed of fine sand. Body length 12–18 mm, 1 mm width. Radiolar crown 9–12 mm long with 8 pairs of radioles. Thorax with eight chaetigers and abdomen with 59–62 chaetigers. Base of branchial crown purple (Fig. <xref ref-type="fig" rid="F5999103">13</xref>A). Radioles with paired eyes along the entire length (Fig. <xref ref-type="fig" rid="F5999103">13</xref>A–A<sub>1</sub>). Radioles with paired flanges (Fig. <xref ref-type="fig" rid="F5999103">13</xref>A, C). Body with purple maculae (Fig. <xref ref-type="fig" rid="F5999103">13</xref>A) and interramal eyespots along the body, located between nopodium and neuropodium (Fig. <xref ref-type="fig" rid="F5999103">13</xref>A–B).</p></tp:treatment-sec><tp:treatment-sec sec-type="Taxon discussion"><title>Taxon discussion</title><p>At first view, <italic><tp:taxon-name><tp:taxon-name-part taxon-name-part-type="genus" reg="Pseudobranchiomma">Pseudobranchiomma</tp:taxon-name-part></tp:taxon-name></italic> can be confused with <italic><tp:taxon-name><tp:taxon-name-part taxon-name-part-type="genus" reg="Branchiomma">Branchiomma</tp:taxon-name-part></tp:taxon-name></italic> because both are commonly gregarious, their bodies are full of purple maculae and both have interramal eyes and radioles with paired eyes. However, <italic><tp:taxon-name><tp:taxon-name-part taxon-name-part-type="genus" reg="Branchiomma">Branchiomma</tp:taxon-name-part></tp:taxon-name></italic> has long stylodes as tongue or straps-like filaments along radioles, easily seen under a stereoscope. In the Southern Gulf of California, it has been reported associated with man-made substrates in densities reaching 487 ind/m<sup>2</sup>, associated often with the invasive sabellid <italic><tp:taxon-name><tp:taxon-name-part taxon-name-part-type="genus" reg="Branchiomma">Branchiomma</tp:taxon-name-part> <tp:taxon-name-part taxon-name-part-type="species" reg="bairdi">bairdi</tp:taxon-name-part></tp:taxon-name></italic> (<xref ref-type="bibr" rid="B6002203">Tovar-Hernández and Dean 2014</xref>). Both species have been reported as introduced in Australia (<xref ref-type="bibr" rid="B5999405">Capa and Murray 2015</xref>, <xref ref-type="bibr" rid="B5999414">Capa and Murray 2016</xref>) and both species have been also registered in Galapagos by <xref ref-type="bibr" rid="B5999827">Keppel et al. (2019)</xref>: <italic><tp:taxon-name><tp:taxon-name-part taxon-name-part-type="genus" reg="Branchiomma">B.</tp:taxon-name-part> <tp:taxon-name-part taxon-name-part-type="species" reg="bairdi">bairdi</tp:taxon-name-part></tp:taxon-name></italic> as introduced, whereas <italic><tp:taxon-name><tp:taxon-name-part taxon-name-part-type="genus" reg="Pseudobranchiomma">P.</tp:taxon-name-part> <tp:taxon-name-part taxon-name-part-type="species" reg="schizogenica">schizogenica</tp:taxon-name-part></tp:taxon-name></italic> inside their natural distribution area. As its reproduction is mainly by architomy (fission, asexual reproduction), it is common to find small specimens or clones in a chain below the parental worm (<xref ref-type="bibr" rid="B6002203">Tovar-Hernández and Dean 2014</xref>).</p></tp:treatment-sec><tp:treatment-sec><!--Section generated to contain objects referenced in tp:taxon-treatment.--><fig id="F5999103" position="float" orientation="portrait"><object-id xmlns:xlink="http://www.w3.org/1999/xlink" content-type="arpha" xlink:type="simple">C9B3A50D-8448-5FF4-8F70-F9201AAD021E</object-id><object-id xmlns:xlink="http://www.w3.org/1999/xlink" content-type="doi" xlink:type="simple">10.3897/BDJ.8.e57572.figure13</object-id><label>Figure 13.</label><caption><p><italic><tp:taxon-name><tp:taxon-name-part taxon-name-part-type="genus" reg="Pseudobranchiomma">Pseudobranchiomma</tp:taxon-name-part> <tp:taxon-name-part taxon-name-part-type="species" reg="schizogenica">schizogenica</tp:taxon-name-part></tp:taxon-name></italic> Tovar-Hernández and Dean, 2014 and <italic><tp:taxon-name><tp:taxon-name-part taxon-name-part-type="genus" reg="Hydroides">Hydroides</tp:taxon-name-part> <tp:taxon-name-part taxon-name-part-type="species" reg="brachyacantha">brachyacantha</tp:taxon-name-part></tp:taxon-name></italic> Rioja, 1941a. <italic><tp:taxon-name><tp:taxon-name-part taxon-name-part-type="genus" reg="Pseudobranchiomma">Pseudobranchiomma</tp:taxon-name-part> <tp:taxon-name-part taxon-name-part-type="species" reg="schizogenica">schizogenica</tp:taxon-name-part></tp:taxon-name></italic>: A) radiolar crown and thorax, A<sub>1</sub>) paired radiolar eyes, A<sub>2</sub>) radiolar flanges, B) interramal eyes, C) radiole with flanges. <italic><tp:taxon-name><tp:taxon-name-part taxon-name-part-type="genus" reg="Hydroides">Hydroides</tp:taxon-name-part> <tp:taxon-name-part taxon-name-part-type="species" reg="brachyacantha">brachyacantha</tp:taxon-name-part></tp:taxon-name></italic>: D–H) opercula, different angle views. Scale bars: A–B) 3 mm, C, F–H) 0.3 mm, D–E) 0.5 mm.</p></caption><graphic xmlns:xlink="http://www.w3.org/1999/xlink" xlink:href="bdj-08-e57572-g013.jpg" position="float" id="oo_437501.jpg" orientation="portrait" xlink:type="simple"><uri content-type="original_file" xlink:type="simple">https://binary.pensoft.net/fig/437501</uri></graphic></fig></tp:treatment-sec><ref-list><ref id="B6002203"><element-citation xmlns:xlink="http://www.w3.org/1999/xlink" publication-type="article" xlink:type="simple"><person-group person-group-type="author"><name name-style="western"><surname>Tovar-Hernández</surname><given-names>María Ana</given-names></name><name name-style="western"><surname>Dean</surname><given-names>Harlan</given-names></name></person-group><year>2014</year><article-title>A new gregarious sabellid worm from the Gulf of California reproducing by spontaneous fission (<tp:taxon-name><tp:taxon-name-part taxon-name-part-type="class">Polychaeta</tp:taxon-name-part></tp:taxon-name>, <tp:taxon-name><tp:taxon-name-part taxon-name-part-type="family">Sabellidae</tp:taxon-name-part></tp:taxon-name>)</article-title><source>Journal of the Marine Biological Association of the United Kingdom</source><volume>94</volume><issue>5</issue><fpage>935</fpage><lpage>946</lpage><pub-id pub-id-type="doi">10.1017/s0025315414000186</pub-id></element-citation></ref><ref id="B5999827"><element-citation xmlns:xlink="http://www.w3.org/1999/xlink" publication-type="article" xlink:type="simple"><person-group person-group-type="author"><name name-style="western"><surname>Keppel</surname><given-names>E.</given-names></name><name name-style="western"><surname>Keith</surname><given-names>I.</given-names></name><name name-style="western"><surname>Ruiz</surname><given-names>G. M.</given-names></name><name name-style="western"><surname>Carlton</surname><given-names>J. T.</given-names></name></person-group><year>2019</year><article-title>New records of native and non-indigenous polychaetes (<tp:taxon-name><tp:taxon-name-part taxon-name-part-type="phylum">Annelida</tp:taxon-name-part></tp:taxon-name>: <tp:taxon-name><tp:taxon-name-part taxon-name-part-type="class">Polychaeta</tp:taxon-name-part></tp:taxon-name>) in the Galapagos Islands</article-title><source>Aquatic Invasions</source><volume>14</volume><issue>1</issue><fpage>59</fpage><lpage>84</lpage><pub-id pub-id-type="doi">10.3391/ai.2019.14.1.03</pub-id></element-citation></ref><ref id="B6002216"><element-citation xmlns:xlink="http://www.w3.org/1999/xlink" publication-type="article" xlink:type="simple"><person-group person-group-type="author"><name name-style="western"><surname>Tovar-Hernández</surname><given-names>María Ana</given-names></name><name name-style="western"><surname>Salazar-Silva</surname><given-names>Patricia</given-names></name><name name-style="western"><surname>de León-González</surname><given-names>Jesús Angel</given-names></name></person-group><year>2019</year><article-title>Lista faunística comentada de gusanos poliquetos en la bahía de La Paz, Baja California Sur, México (<tp:taxon-name><tp:taxon-name-part taxon-name-part-type="phylum">Annelida</tp:taxon-name-part></tp:taxon-name>: <tp:taxon-name><tp:taxon-name-part taxon-name-part-type="class">Polychaeta</tp:taxon-name-part></tp:taxon-name>) y nuevos registros</article-title><source>Revista Mexicana de Biodiversidad</source><volume>90</volume><fpage>e902764</fpage><pub-id pub-id-type="doi">10.22201/ib.20078706e.2019.90.2764</pub-id></element-citation></ref><ref id="B5999405"><element-citation xmlns:xlink="http://www.w3.org/1999/xlink" publication-type="article" xlink:type="simple"><person-group person-group-type="author"><name name-style="western"><surname>Capa</surname><given-names>M.</given-names></name><name name-style="western"><surname>Murray</surname><given-names>A.</given-names></name></person-group><year>2015</year><article-title>A taxonomic guide to the fanworms (<tp:taxon-name><tp:taxon-name-part taxon-name-part-type="family">Sabellidae</tp:taxon-name-part></tp:taxon-name>, <tp:taxon-name><tp:taxon-name-part taxon-name-part-type="phylum">Annelida</tp:taxon-name-part></tp:taxon-name>) of Lizard Island, Great Barrier Reef, Australia, including new species and new records</article-title><source>Zootaxa</source><volume>4019</volume><issue>1</issue><fpage>98</fpage><lpage>167</lpage><pub-id pub-id-type="doi">10.11646/zootaxa.4019.1.8</pub-id></element-citation></ref><ref id="B5999414"><element-citation xmlns:xlink="http://www.w3.org/1999/xlink" publication-type="article" xlink:type="simple"><person-group person-group-type="author"><name name-style="western"><surname>Capa</surname><given-names>M.</given-names></name><name name-style="western"><surname>Murray</surname><given-names>A.</given-names></name></person-group><year>2016</year><article-title>Combined morphological and molecular data unveils relationships of <italic><tp:taxon-name><tp:taxon-name-part taxon-name-part-type="genus" reg="Pseudobranchiomma">Pseudobranchiomma</tp:taxon-name-part></tp:taxon-name></italic> (<tp:taxon-name><tp:taxon-name-part taxon-name-part-type="family">Sabellidae</tp:taxon-name-part></tp:taxon-name>, <tp:taxon-name><tp:taxon-name-part taxon-name-part-type="phylum">Annelida</tp:taxon-name-part></tp:taxon-name>) and reveals higher diversity of this intriguing group of fan worms in Australia, including potentially introduced species</article-title><source>ZooKeys</source><volume>622</volume><fpage>1</fpage><lpage>36</lpage><pub-id pub-id-type="doi">10.3897/zookeys.622.9420</pub-id></element-citation></ref></ref-list></tp:taxon-treatment>
