# Supplementary material for: Tubicolous polychaete worms (Annelida) from Bahía de Chamela Islands Sanctuary, Mexico, with the description of a new bamboo worm
Source: Biodivers Data J. 2020 Sep 16;8:e57572. doi: 10.3897/BDJ.8.e57572 (PMC7511464; doi:10.3897/BDJ.8.e57572)
Supplement: XML Treatment for Salmacina tribranchiata [file BDJ.8.e57572-treatment14.xml]

<!DOCTYPE tp:taxon-treatment
  PUBLIC "-//TaxonX//DTD Taxonomic Treatment Publishing DTD v0 20100105//EN" "tax-treatment-NSO.dtd">
<tp:taxon-treatment xmlns:tp="http://www.plazi.org/taxpub"><tp:treatment-meta><mixed-citation publication-type="journal"><person-group><name><surname>Yáñez-Rivera</surname><given-names>Beatriz</given-names></name><name><surname>Tovar-Hernández</surname><given-names>María Ana</given-names></name><name><surname>Galván-Villa</surname><given-names>Cristian Moisés</given-names></name><name><surname>Ríos-Jara</surname><given-names>Eduardo</given-names></name></person-group><article-title>Tubicolous polychaete worms (<tp:taxon-name><tp:taxon-name-part taxon-name-part-type="phylum">Annelida</tp:taxon-name-part></tp:taxon-name>) from Bahía de Chamela Islands Sanctuary, Mexico, with the description of a new bamboo worm</article-title><source>Biodivers Data J</source><day>16</day><month>9</month><year>2020</year><volume>8</volume><pub-id pub-id-type="doi">10.3897/BDJ.8.e57572</pub-id></mixed-citation></tp:treatment-meta><tp:nomenclature><tp:taxon-name><object-id xmlns:xlink="http://www.w3.org/1999/xlink" content-type="arpha" xlink:type="simple">044A1FB3-A5A2-5A73-9C43-FEE8B021728C</object-id><tp:taxon-name-part taxon-name-part-type="genus">Salmacina</tp:taxon-name-part> <tp:taxon-name-part taxon-name-part-type="species">tribranchiata</tp:taxon-name-part></tp:taxon-name><tp:taxon-authority>Moore, 1923</tp:taxon-authority><tp:nomenclature-citation-list><tp:nomenclature-citation><tp:taxon-name><tp:taxon-name-part taxon-name-part-type="genus" reg="Filograna">Filograna</tp:taxon-name-part> <tp:taxon-name-part taxon-name-part-type="species" reg="tribranchiata">tribranchiata</tp:taxon-name-part></tp:taxon-name><comment> in <xref ref-type="bibr" rid="B6001661">Moore 1923</xref>: 250–251.</comment></tp:nomenclature-citation><tp:nomenclature-citation><tp:taxon-name><tp:taxon-name-part taxon-name-part-type="genus" reg="Salmacina">Salmacina</tp:taxon-name-part> <tp:taxon-name-part taxon-name-part-type="species" reg="dysteri">dysteri</tp:taxon-name-part> <tp:taxon-name-part taxon-name-part-type="subspecies" reg="tribranchiata">tribranchiata</tp:taxon-name-part></tp:taxon-name><comment>.— <xref ref-type="bibr" rid="B6001594">Monro 1933</xref>: 1090–1091, Text-figure 31.— <xref ref-type="bibr" rid="B5999323">Berkeley and Berkeley 1941</xref>: 56.</comment></tp:nomenclature-citation><tp:nomenclature-citation><tp:taxon-name><tp:taxon-name-part taxon-name-part-type="genus" reg="Salmacina">Salmacina</tp:taxon-name-part> <tp:taxon-name-part taxon-name-part-type="species" reg="dysteri">dysteri</tp:taxon-name-part></tp:taxon-name><comment> (not <xref ref-type="bibr" rid="B5999792">Huxley 1855</xref>).— <xref ref-type="bibr" rid="B6002134">Steinbeck and Ricketts 1941</xref>: 367.</comment></tp:nomenclature-citation><tp:nomenclature-citation><tp:taxon-name><tp:taxon-name-part taxon-name-part-type="genus" reg="Salmacina">Salmacina</tp:taxon-name-part> <tp:taxon-name-part taxon-name-part-type="species" reg="tribranchiata">tribranchiata</tp:taxon-name-part></tp:taxon-name><comment>.— <xref ref-type="bibr" rid="B6001975">Rioja 1941b</xref>: 738–739, pl. 9, figs. 11–14.— <xref ref-type="bibr" rid="B5999738">Hartman 1961</xref>: 44.— <xref ref-type="bibr" rid="B5999756">Hartman 1969</xref>: 771–772, figs. 1–6.— <xref ref-type="bibr" rid="B6002078">Salazar-Vallejo and López-Muraira 1983</xref>: 111–112.— <xref ref-type="bibr" rid="B5999243">Bastida-Zavala 2008</xref>: 43, figs. 10H–J.— <xref ref-type="bibr" rid="B5999295">Bastida-Zavala et al. 2016</xref>: 433–434, figs. 8, 12E–F.</comment></tp:nomenclature-citation></tp:nomenclature-citation-list></tp:nomenclature><tp:treatment-sec sec-type="materials"><title>Materials</title><list list-type="alpha-lower" list-content="occurrences"><list-item><p><bold>Type status:</bold> <named-content xmlns:xlink="http://www.w3.org/1999/xlink" content-type="dwc:typeStatus" xlink:type="simple">Other material</named-content>. <bold>Occurrence:</bold> catalogNumber: <named-content xmlns:xlink="http://www.w3.org/1999/xlink" content-type="dwc:catalogNumber" xlink:type="simple">LEMA-PO172</named-content>; recordedBy: <named-content xmlns:xlink="http://www.w3.org/1999/xlink" content-type="dwc:recordedBy" xlink:type="simple">Irving Ramírez-Santana</named-content>; individualCount: <named-content xmlns:xlink="http://www.w3.org/1999/xlink" content-type="dwc:individualCount" xlink:type="simple">1</named-content>; <bold>Taxon:</bold> phylum: <named-content xmlns:xlink="http://www.w3.org/1999/xlink" content-type="dwc:phylum" xlink:type="simple"><tp:taxon-name><tp:taxon-name-part taxon-name-part-type="phylum">Annelida</tp:taxon-name-part></tp:taxon-name></named-content>; class: <named-content xmlns:xlink="http://www.w3.org/1999/xlink" content-type="dwc:class" xlink:type="simple"><tp:taxon-name><tp:taxon-name-part taxon-name-part-type="class">Polychaeta</tp:taxon-name-part></tp:taxon-name></named-content>; order: <named-content xmlns:xlink="http://www.w3.org/1999/xlink" content-type="dwc:order" xlink:type="simple"><tp:taxon-name><tp:taxon-name-part taxon-name-part-type="order">Sabellida</tp:taxon-name-part></tp:taxon-name></named-content>; family: <named-content xmlns:xlink="http://www.w3.org/1999/xlink" content-type="dwc:family" xlink:type="simple"><tp:taxon-name><tp:taxon-name-part taxon-name-part-type="family">Serpulidae</tp:taxon-name-part></tp:taxon-name></named-content>; genus: <named-content xmlns:xlink="http://www.w3.org/1999/xlink" content-type="dwc:genus" xlink:type="simple"><tp:taxon-name><tp:taxon-name-part taxon-name-part-type="genus">Salmacina</tp:taxon-name-part></tp:taxon-name></named-content>; <bold>Location:</bold> higherGeographyID: <named-content xmlns:xlink="http://www.w3.org/1999/xlink" content-type="dwc:higherGeographyID" xlink:type="simple">Pacific Ocean</named-content>; higherGeography: <named-content xmlns:xlink="http://www.w3.org/1999/xlink" content-type="dwc:higherGeography" xlink:type="simple">Tropical Eastern Pacific</named-content>; continent: <named-content xmlns:xlink="http://www.w3.org/1999/xlink" content-type="dwc:continent" xlink:type="simple">America</named-content>; islandGroup: <named-content xmlns:xlink="http://www.w3.org/1999/xlink" content-type="dwc:islandGroup" xlink:type="simple">Islas de Chamela</named-content>; island: <named-content xmlns:xlink="http://www.w3.org/1999/xlink" content-type="dwc:island" xlink:type="simple">Isla Cocinas</named-content>; country: <named-content xmlns:xlink="http://www.w3.org/1999/xlink" content-type="dwc:country" xlink:type="simple">México</named-content>; countryCode: <named-content xmlns:xlink="http://www.w3.org/1999/xlink" content-type="dwc:countryCode" xlink:type="simple">MX</named-content>; stateProvince: <named-content xmlns:xlink="http://www.w3.org/1999/xlink" content-type="dwc:stateProvince" xlink:type="simple">Jalisco</named-content>; municipality: <named-content xmlns:xlink="http://www.w3.org/1999/xlink" content-type="dwc:municipality" xlink:type="simple">La Huerta</named-content>; verbatimDepth: <named-content xmlns:xlink="http://www.w3.org/1999/xlink" content-type="dwc:verbatimDepth" xlink:type="simple">8</named-content>; verbatimLatitude: <named-content xmlns:xlink="http://www.w3.org/1999/xlink" content-type="dwc:verbatimLatitude" xlink:type="simple">19°32’45’’N</named-content>; verbatimLongitude: <named-content xmlns:xlink="http://www.w3.org/1999/xlink" content-type="dwc:verbatimLongitude" xlink:type="simple">105°06’27’’W</named-content>; <bold>Identification:</bold> identifiedBy: <named-content xmlns:xlink="http://www.w3.org/1999/xlink" content-type="dwc:identifiedBy" xlink:type="simple">Beatriz Yáñez-Rivera</named-content>; <bold>Event:</bold> samplingProtocol: <named-content xmlns:xlink="http://www.w3.org/1999/xlink" content-type="dwc:samplingProtocol" xlink:type="simple">Scuba dive</named-content>; eventDate: <named-content xmlns:xlink="http://www.w3.org/1999/xlink" content-type="dwc:eventDate" xlink:type="simple">April 23, 2009</named-content>; year: <named-content xmlns:xlink="http://www.w3.org/1999/xlink" content-type="dwc:year" xlink:type="simple">2009</named-content>; month: <named-content xmlns:xlink="http://www.w3.org/1999/xlink" content-type="dwc:month" xlink:type="simple">4</named-content>; day: <named-content xmlns:xlink="http://www.w3.org/1999/xlink" content-type="dwc:day" xlink:type="simple">23</named-content>; habitat: <named-content xmlns:xlink="http://www.w3.org/1999/xlink" content-type="dwc:habitat" xlink:type="simple">On coral</named-content>; fieldNumber: <named-content xmlns:xlink="http://www.w3.org/1999/xlink" content-type="dwc:fieldNumber" xlink:type="simple">Site 15</named-content>; <bold>Record Level:</bold> language: <named-content xmlns:xlink="http://www.w3.org/1999/xlink" content-type="dwc:language" xlink:type="simple">Spanish</named-content>; institutionID: <named-content xmlns:xlink="http://www.w3.org/1999/xlink" content-type="dwc:institutionID" xlink:type="simple">Universidad de Guadalajara</named-content>; collectionID: <named-content xmlns:xlink="http://www.w3.org/1999/xlink" content-type="dwc:collectionID" xlink:type="simple">Colección Biológica del Laboratorio de Ecosistemas Marinos y Acuicultura</named-content>; institutionCode: <named-content xmlns:xlink="http://www.w3.org/1999/xlink" content-type="dwc:institutionCode" xlink:type="simple">UDG</named-content>; collectionCode: <named-content xmlns:xlink="http://www.w3.org/1999/xlink" content-type="dwc:collectionCode" xlink:type="simple">LEMA</named-content></p></list-item></list></tp:treatment-sec><tp:treatment-sec sec-type="Description"><title>Description</title><p>Gregarious worm with tubes white, thin, with transversal ridges, lacking longitudinal ridges, peristomes or alveoli (D). Radiolar crown with 3–4 pairs of radioles (Fig. <xref ref-type="fig" rid="F5999107">14</xref>A). Opercular peduncle or operculum absent (Fig. <xref ref-type="fig" rid="F5999107">14</xref>B). Thorax with eigth chaetigers. Collar with fin- and blade-chaetae, with proximal denticulate expansion separate from the distal limbate zone, with 3–5 large teeth. Thoracic with “<italic><tp:taxon-name><tp:taxon-name-part taxon-name-part-type="genus" reg="Apomatus">Apomatus</tp:taxon-name-part></tp:taxon-name></italic>” chaetae and thoracic uncini as rasp-shaped plates with 8–9 rows of teeth. Posterior abdomen with glandular areas (Fig. <xref ref-type="fig" rid="F5999107">14</xref>C).</p></tp:treatment-sec><tp:treatment-sec sec-type="Distribution"><title>Distribution</title><p>Widely reported in the Mexican Pacific (<xref ref-type="bibr" rid="B5999243">Bastida-Zavala 2008</xref>, <xref ref-type="bibr" rid="B5999295">Bastida-Zavala et al. 2016</xref>).</p></tp:treatment-sec><tp:treatment-sec><!--Section generated to contain objects referenced in tp:taxon-treatment.--><fig id="F5999107" position="float" orientation="portrait"><object-id xmlns:xlink="http://www.w3.org/1999/xlink" content-type="arpha" xlink:type="simple">C661E1A1-E4AC-5EE5-BC91-CD824C87135B</object-id><object-id xmlns:xlink="http://www.w3.org/1999/xlink" content-type="doi" xlink:type="simple">10.3897/BDJ.8.e57572.figure14</object-id><label>Figure 14.</label><caption><p><italic><tp:taxon-name><tp:taxon-name-part taxon-name-part-type="genus" reg="Salmacina">Salmacina</tp:taxon-name-part> <tp:taxon-name-part taxon-name-part-type="species" reg="tribranchiata">tribranchiata</tp:taxon-name-part></tp:taxon-name></italic> (Moore, 1923) and <italic><tp:taxon-name><tp:taxon-name-part taxon-name-part-type="genus" reg="Spirobranchus">Spirobranchus</tp:taxon-name-part> <tp:taxon-name-part taxon-name-part-type="species" reg="minutus">minutus</tp:taxon-name-part></tp:taxon-name></italic> Rioja, 1941b. <italic><tp:taxon-name><tp:taxon-name-part taxon-name-part-type="genus" reg="Salmacina">Salmacina</tp:taxon-name-part> <tp:taxon-name-part taxon-name-part-type="species" reg="tribranchiata">tribranchiata</tp:taxon-name-part></tp:taxon-name></italic>: A) Entire body, tube removed, B) radiolar crown and thorax, C) abdomen and pygidium, D) tubes. <italic><tp:taxon-name><tp:taxon-name-part taxon-name-part-type="genus" reg="Spirobranchus">Spirobranchus</tp:taxon-name-part> <tp:taxon-name-part taxon-name-part-type="species" reg="minutus">minutus</tp:taxon-name-part></tp:taxon-name></italic>: E) radiolar crown and operculum, F) opercular peduncle and operculum. Scale bars: A–C) 0.2 mm, D) 2 mm, E) 1 mm, F) 0.5 mm.</p></caption><graphic xmlns:xlink="http://www.w3.org/1999/xlink" xlink:href="bdj-08-e57572-g014.jpg" position="float" id="oo_437502.jpg" orientation="portrait" xlink:type="simple"><uri content-type="original_file" xlink:type="simple">https://binary.pensoft.net/fig/437502</uri></graphic></fig></tp:treatment-sec><ref-list><ref id="B6001661"><element-citation xmlns:xlink="http://www.w3.org/1999/xlink" publication-type="article" xlink:type="simple"><person-group person-group-type="author"><name name-style="western"><surname>Moore</surname><given-names>J. P.</given-names></name></person-group><year>1923</year><article-title>The polychaetous annelids dredged by the U.S.S. 'Albatross' off the coast of southern California in 1904. IV. <tp:taxon-name><tp:taxon-name-part taxon-name-part-type="family">Spionidae</tp:taxon-name-part></tp:taxon-name> to <tp:taxon-name><tp:taxon-name-part taxon-name-part-type="family">Sabellariidae</tp:taxon-name-part></tp:taxon-name></article-title><source>Proceedings of the Academy of Natural Sciences of Philadelphia</source><volume>75</volume><fpage>179</fpage><lpage>259</lpage><uri xlink:type="simple">https://www.biodiversitylibrary.org/bibliography/12425#/summary</uri></element-citation></ref><ref id="B6001594"><element-citation xmlns:xlink="http://www.w3.org/1999/xlink" publication-type="article" xlink:type="simple"><person-group person-group-type="author"><name name-style="western"><surname>Monro</surname><given-names>C. C.A.</given-names></name></person-group><year>1933</year><article-title>The <tp:taxon-name><tp:taxon-name-part taxon-name-part-type="class">Polychaeta</tp:taxon-name-part></tp:taxon-name> <tp:taxon-name><tp:taxon-name-part taxon-name-part-type="class">Sedentaria</tp:taxon-name-part></tp:taxon-name> collected by Dr. C. Crossland at Colón, in the Panama region, and the Galapagos Islands during the expedition of the S.Y. "St. George"</article-title><source>Proceedings of the Zoological Society of London</source><volume>1933</volume><fpage>1039</fpage><lpage>1092</lpage><uri xlink:type="simple">https://zslpublications.onlinelibrary.wiley.com/doi/abs/10.1111/j.1096-3642.1933.tb01640.x</uri></element-citation></ref><ref id="B5999323"><element-citation xmlns:xlink="http://www.w3.org/1999/xlink" publication-type="article" xlink:type="simple"><person-group person-group-type="author"><name name-style="western"><surname>Berkeley</surname><given-names>E</given-names></name><name name-style="western"><surname>Berkeley</surname><given-names>C</given-names></name></person-group><year>1941</year><article-title>On a collection of <tp:taxon-name><tp:taxon-name-part taxon-name-part-type="class">Polychaeta</tp:taxon-name-part></tp:taxon-name> from Southern California</article-title><source>Bulletin of the Southern California Academy of Sciences</source><volume>40</volume><fpage>16</fpage><lpage>60</lpage><uri xlink:type="simple">https://www.biodiversitylibrary.org/page/34209137</uri></element-citation></ref><ref id="B5999792"><element-citation xmlns:xlink="http://www.w3.org/1999/xlink" publication-type="article" xlink:type="simple"><person-group person-group-type="author"><name name-style="western"><surname>Huxley</surname><given-names>T. A.</given-names></name></person-group><year>1855</year><article-title>On a hermaphrodite and fissiparous species of tubicolar annelid</article-title><source>Edinburgh new Philosophy Journal, new series</source><volume>1</volume><fpage>113</fpage><lpage>129</lpage><uri xlink:type="simple">https://www.biodiversitylibrary.org/page/41875300#page/129/mode/1up</uri></element-citation></ref><ref id="B6002134"><element-citation xmlns:xlink="http://www.w3.org/1999/xlink" publication-type="book" xlink:type="simple"><person-group person-group-type="author"><name name-style="western"><surname>Steinbeck</surname><given-names>J.</given-names></name><name name-style="western"><surname>Ricketts</surname><given-names>E. F.</given-names></name></person-group><year>1941</year><source><italic>Sea of Cortez</italic>. A leisurely journal of travel and research</source><publisher-name>Viking Press</publisher-name><publisher-loc>New York</publisher-loc></element-citation></ref><ref id="B6001975"><element-citation xmlns:xlink="http://www.w3.org/1999/xlink" publication-type="article" xlink:type="simple"><person-group person-group-type="author"><name name-style="western"><surname>Rioja</surname><given-names>E.</given-names></name></person-group><year>1941</year><article-title>Estudios Anelidológicos III. Datos para el conocimiento de la fauna de poliquetos de las costas mexicanas del Pacífico</article-title><source>Anales del Instituto de Biología, México</source><volume>12</volume><fpage>669</fpage><lpage>746</lpage></element-citation></ref><ref id="B5999738"><element-citation xmlns:xlink="http://www.w3.org/1999/xlink" publication-type="article" xlink:type="simple"><person-group person-group-type="author"><name name-style="western"><surname>Hartman</surname><given-names>O.</given-names></name></person-group><year>1961</year><article-title>Polychaetous annelids from California</article-title><source>Allan Hancock Pacific Expeditions</source><volume>25</volume><fpage>1</fpage><lpage>226</lpage></element-citation></ref><ref id="B5999756"><element-citation xmlns:xlink="http://www.w3.org/1999/xlink" publication-type="book" xlink:type="simple"><person-group person-group-type="author"><name name-style="western"><surname>Hartman</surname><given-names>O.</given-names></name></person-group><year>1969</year><source>Atlas of the sedentariate polychaetous annelids from California</source><publisher-name>Allan Hancock Foundation, University of Southern California</publisher-name><publisher-loc>Los Angeles</publisher-loc><size units="page">812</size></element-citation></ref><ref id="B6002078"><element-citation xmlns:xlink="http://www.w3.org/1999/xlink" publication-type="article" xlink:type="simple"><person-group person-group-type="author"><name name-style="western"><surname>Salazar-Vallejo</surname><given-names>S. I.</given-names></name><name name-style="western"><surname>López-Muraira</surname><given-names>I. G.</given-names></name></person-group><year>1983</year><article-title>Estudio preliminar sobre la epifauna de <italic><tp:taxon-name><tp:taxon-name-part taxon-name-part-type="genus" reg="Hesperocidaris">Hesperocidaris</tp:taxon-name-part> <tp:taxon-name-part taxon-name-part-type="species" reg="asteriscus">asteriscus</tp:taxon-name-part></tp:taxon-name></italic> (<tp:taxon-name><tp:taxon-name-part taxon-name-part-type="phylum">Echinodermata</tp:taxon-name-part></tp:taxon-name>: <tp:taxon-name><tp:taxon-name-part taxon-name-part-type="class">Echinoidea</tp:taxon-name-part></tp:taxon-name>)</article-title><source>Ciencias Marinas</source><volume>9</volume><issue>2</issue><fpage>109</fpage><lpage>119</lpage><pub-id pub-id-type="doi">10.7773/cm.v9i2.421</pub-id></element-citation></ref><ref id="B5999243"><element-citation xmlns:xlink="http://www.w3.org/1999/xlink" publication-type="article" xlink:type="simple"><person-group person-group-type="author"><name name-style="western"><surname>Bastida-Zavala</surname><given-names>J. R</given-names></name></person-group><year>2008</year><article-title>Serpulids (<tp:taxon-name><tp:taxon-name-part taxon-name-part-type="phylum">Annelida</tp:taxon-name-part></tp:taxon-name>: <tp:taxon-name><tp:taxon-name-part taxon-name-part-type="class">Polychaeta</tp:taxon-name-part></tp:taxon-name>) from the eastern Pacific, including a short mention of Hawaiian serpulids</article-title><source>Zootaxa</source><volume>1722</volume><fpage>1</fpage><lpage>61</lpage><pub-id pub-id-type="doi">10.11646/zootaxa.1722.1.1</pub-id></element-citation></ref><ref id="B5999295"><element-citation xmlns:xlink="http://www.w3.org/1999/xlink" publication-type="article" xlink:type="simple"><person-group person-group-type="author"><name name-style="western"><surname>Bastida-Zavala</surname><given-names>J. R</given-names></name><name name-style="western"><surname>Rodríguez-Buelna</surname><given-names>A. S</given-names></name><name name-style="western"><surname>de León-González</surname><given-names>J. A</given-names></name><name name-style="western"><surname>Camacho-Cruz</surname><given-names>K. A</given-names></name><name name-style="western"><surname>Carmona</surname><given-names>I</given-names></name></person-group><year>2016</year><article-title>New records of sabellids and serpulids (<tp:taxon-name><tp:taxon-name-part taxon-name-part-type="class">Polychaeta</tp:taxon-name-part></tp:taxon-name>: <tp:taxon-name><tp:taxon-name-part taxon-name-part-type="family">Sabellidae</tp:taxon-name-part></tp:taxon-name>, <tp:taxon-name><tp:taxon-name-part taxon-name-part-type="family">Serpulidae</tp:taxon-name-part></tp:taxon-name>) from the Tropical Eastern Pacific</article-title><source>Zootaxa</source><volume>4148</volume><issue>3</issue><fpage>401</fpage><lpage>457</lpage><pub-id pub-id-type="doi">10.11646/zootaxa.4184.3.1</pub-id></element-citation></ref></ref-list></tp:taxon-treatment>
