# Supplementary material for: Tubicolous polychaete worms (Annelida) from Bahía de Chamela Islands Sanctuary, Mexico, with the description of a new bamboo worm
Source: Biodivers Data J. 2020 Sep 16;8:e57572. doi: 10.3897/BDJ.8.e57572 (PMC7511464; doi:10.3897/BDJ.8.e57572)
Supplement: XML Treatment for Spirobranchus minutus [file BDJ.8.e57572-treatment15.xml]

<!DOCTYPE tp:taxon-treatment
  PUBLIC "-//TaxonX//DTD Taxonomic Treatment Publishing DTD v0 20100105//EN" "tax-treatment-NSO.dtd">
<tp:taxon-treatment xmlns:tp="http://www.plazi.org/taxpub"><tp:treatment-meta><mixed-citation publication-type="journal"><person-group><name><surname>Yáñez-Rivera</surname><given-names>Beatriz</given-names></name><name><surname>Tovar-Hernández</surname><given-names>María Ana</given-names></name><name><surname>Galván-Villa</surname><given-names>Cristian Moisés</given-names></name><name><surname>Ríos-Jara</surname><given-names>Eduardo</given-names></name></person-group><article-title>Tubicolous polychaete worms (<tp:taxon-name><tp:taxon-name-part taxon-name-part-type="phylum">Annelida</tp:taxon-name-part></tp:taxon-name>) from Bahía de Chamela Islands Sanctuary, Mexico, with the description of a new bamboo worm</article-title><source>Biodivers Data J</source><day>16</day><month>9</month><year>2020</year><volume>8</volume><pub-id pub-id-type="doi">10.3897/BDJ.8.e57572</pub-id></mixed-citation></tp:treatment-meta><tp:nomenclature><tp:taxon-name><object-id xmlns:xlink="http://www.w3.org/1999/xlink" content-type="arpha" xlink:type="simple">011C9FFE-6A03-54AF-89C2-C51E15082F79</object-id><tp:taxon-name-part taxon-name-part-type="genus">Spirobranchus</tp:taxon-name-part> <tp:taxon-name-part taxon-name-part-type="species">minutus</tp:taxon-name-part></tp:taxon-name><tp:taxon-authority>Rioja, 1941</tp:taxon-authority><tp:nomenclature-citation-list><tp:nomenclature-citation><tp:taxon-name><tp:taxon-name-part taxon-name-part-type="genus" reg="Pomatoceros">Pomatoceros</tp:taxon-name-part> <tp:taxon-name-part taxon-name-part-type="species" reg="minutus">minutus</tp:taxon-name-part></tp:taxon-name><comment> in <italic><xref ref-type="bibr" rid="B6001975">Rioja 1941b</xref></italic>: 734–738, pl. 9, figs. 15–26.— <xref ref-type="bibr" rid="B6001984">Rioja 1942</xref>, 130–132, figs. 15-21.— <xref ref-type="bibr" rid="B6001993">Rioja 1947</xref>: 215.— <xref ref-type="bibr" rid="B5999332">Berkeley and Berkeley 1958</xref>: 405.— <xref ref-type="bibr" rid="B5999225">Bastida-Zavala 1993</xref>: 35.— <xref ref-type="bibr" rid="B5999243">Bastida-Zavala 2008</xref>: 31–33, figs. 7H–M.</comment></tp:nomenclature-citation><tp:nomenclature-citation><tp:taxon-name><tp:taxon-name-part taxon-name-part-type="genus" reg="Spirobranchus">Spirobranchus</tp:taxon-name-part> <tp:taxon-name-part taxon-name-part-type="species" reg="minutus">minutus</tp:taxon-name-part></tp:taxon-name><comment>.— <xref ref-type="bibr" rid="B6001894">Pillai 2009</xref>: 146–148.— <xref ref-type="bibr" rid="B5999295">Bastida-Zavala et al. 2016</xref>: 435–437, figs 8, 13H.</comment></tp:nomenclature-citation></tp:nomenclature-citation-list></tp:nomenclature><tp:treatment-sec sec-type="materials"><title>Materials</title><list list-type="alpha-lower" list-content="occurrences"><list-item><p><bold>Type status:</bold> <named-content xmlns:xlink="http://www.w3.org/1999/xlink" content-type="dwc:typeStatus" xlink:type="simple">Other material</named-content>. <bold>Occurrence:</bold> catalogNumber: <named-content xmlns:xlink="http://www.w3.org/1999/xlink" content-type="dwc:catalogNumber" xlink:type="simple">LEMA-PO173</named-content>; recordedBy: <named-content xmlns:xlink="http://www.w3.org/1999/xlink" content-type="dwc:recordedBy" xlink:type="simple">Beatriz Yáñez-Rivera</named-content>; individualCount: <named-content xmlns:xlink="http://www.w3.org/1999/xlink" content-type="dwc:individualCount" xlink:type="simple">1</named-content>; <bold>Taxon:</bold> phylum: <named-content xmlns:xlink="http://www.w3.org/1999/xlink" content-type="dwc:phylum" xlink:type="simple"><tp:taxon-name><tp:taxon-name-part taxon-name-part-type="phylum">Annelida</tp:taxon-name-part></tp:taxon-name></named-content>; class: <named-content xmlns:xlink="http://www.w3.org/1999/xlink" content-type="dwc:class" xlink:type="simple"><tp:taxon-name><tp:taxon-name-part taxon-name-part-type="class">Polychaeta</tp:taxon-name-part></tp:taxon-name></named-content>; order: <named-content xmlns:xlink="http://www.w3.org/1999/xlink" content-type="dwc:order" xlink:type="simple"><tp:taxon-name><tp:taxon-name-part taxon-name-part-type="order">Sabellida</tp:taxon-name-part></tp:taxon-name></named-content>; family: <named-content xmlns:xlink="http://www.w3.org/1999/xlink" content-type="dwc:family" xlink:type="simple"><tp:taxon-name><tp:taxon-name-part taxon-name-part-type="family">Sabellidae</tp:taxon-name-part></tp:taxon-name></named-content>; genus: <named-content xmlns:xlink="http://www.w3.org/1999/xlink" content-type="dwc:genus" xlink:type="simple"><tp:taxon-name><tp:taxon-name-part taxon-name-part-type="genus">Spirobranchus</tp:taxon-name-part></tp:taxon-name></named-content>; <bold>Location:</bold> higherGeographyID: <named-content xmlns:xlink="http://www.w3.org/1999/xlink" content-type="dwc:higherGeographyID" xlink:type="simple">Pacific Ocean</named-content>; higherGeography: <named-content xmlns:xlink="http://www.w3.org/1999/xlink" content-type="dwc:higherGeography" xlink:type="simple">Tropical Eastern Pacific</named-content>; continent: <named-content xmlns:xlink="http://www.w3.org/1999/xlink" content-type="dwc:continent" xlink:type="simple">America</named-content>; islandGroup: <named-content xmlns:xlink="http://www.w3.org/1999/xlink" content-type="dwc:islandGroup" xlink:type="simple">Islas de Chamela</named-content>; island: <named-content xmlns:xlink="http://www.w3.org/1999/xlink" content-type="dwc:island" xlink:type="simple">Isla Cocinas</named-content>; country: <named-content xmlns:xlink="http://www.w3.org/1999/xlink" content-type="dwc:country" xlink:type="simple">México</named-content>; countryCode: <named-content xmlns:xlink="http://www.w3.org/1999/xlink" content-type="dwc:countryCode" xlink:type="simple">MX</named-content>; stateProvince: <named-content xmlns:xlink="http://www.w3.org/1999/xlink" content-type="dwc:stateProvince" xlink:type="simple">Jalisco</named-content>; municipality: <named-content xmlns:xlink="http://www.w3.org/1999/xlink" content-type="dwc:municipality" xlink:type="simple">La Huerta</named-content>; minimumDepthInMeters: <named-content xmlns:xlink="http://www.w3.org/1999/xlink" content-type="dwc:minimumDepthInMeters" xlink:type="simple">3</named-content>; maximumDepthInMeters: <named-content xmlns:xlink="http://www.w3.org/1999/xlink" content-type="dwc:maximumDepthInMeters" xlink:type="simple">4</named-content>; verbatimLatitude: <named-content xmlns:xlink="http://www.w3.org/1999/xlink" content-type="dwc:verbatimLatitude" xlink:type="simple">19°32’45’’N</named-content>; verbatimLongitude: <named-content xmlns:xlink="http://www.w3.org/1999/xlink" content-type="dwc:verbatimLongitude" xlink:type="simple">105°06’27’’W</named-content>; <bold>Identification:</bold> identifiedBy: <named-content xmlns:xlink="http://www.w3.org/1999/xlink" content-type="dwc:identifiedBy" xlink:type="simple">María Ana Tovar-Hernández</named-content>; <bold>Event:</bold> samplingProtocol: <named-content xmlns:xlink="http://www.w3.org/1999/xlink" content-type="dwc:samplingProtocol" xlink:type="simple">Scuba dive</named-content>; eventDate: <named-content xmlns:xlink="http://www.w3.org/1999/xlink" content-type="dwc:eventDate" xlink:type="simple">June 27, 2013</named-content>; year: <named-content xmlns:xlink="http://www.w3.org/1999/xlink" content-type="dwc:year" xlink:type="simple">2013</named-content>; month: <named-content xmlns:xlink="http://www.w3.org/1999/xlink" content-type="dwc:month" xlink:type="simple">6</named-content>; day: <named-content xmlns:xlink="http://www.w3.org/1999/xlink" content-type="dwc:day" xlink:type="simple">27</named-content>; habitat: <named-content xmlns:xlink="http://www.w3.org/1999/xlink" content-type="dwc:habitat" xlink:type="simple">On coral</named-content>; fieldNumber: <named-content xmlns:xlink="http://www.w3.org/1999/xlink" content-type="dwc:fieldNumber" xlink:type="simple">Site 15</named-content>; <bold>Record Level:</bold> language: <named-content xmlns:xlink="http://www.w3.org/1999/xlink" content-type="dwc:language" xlink:type="simple">Spanish</named-content>; institutionID: <named-content xmlns:xlink="http://www.w3.org/1999/xlink" content-type="dwc:institutionID" xlink:type="simple">Universidad de Guadalajara</named-content>; collectionID: <named-content xmlns:xlink="http://www.w3.org/1999/xlink" content-type="dwc:collectionID" xlink:type="simple">Colección Biológica del Laboratorio de Ecosistemas Marinos y Acuicultura</named-content>; institutionCode: <named-content xmlns:xlink="http://www.w3.org/1999/xlink" content-type="dwc:institutionCode" xlink:type="simple">UDG</named-content>; collectionCode: <named-content xmlns:xlink="http://www.w3.org/1999/xlink" content-type="dwc:collectionCode" xlink:type="simple">LEMA</named-content></p></list-item></list></tp:treatment-sec><tp:treatment-sec sec-type="Description"><title>Description</title><p>Body 4.2 mm long, 0.5 mm wide. Thorax with seven chaetigers and abdomen +5 (incomplete specimen). Opercular peduncle with thin distal wings. Operculum hoof-shaped, calcareous, white and dark spots basally on each side and anterior dark (Fig. <xref ref-type="fig" rid="F5999107">14</xref>E–F). Thoracic membrane extends to last thoracic chaetiger. Collar with limbate chaetae.</p></tp:treatment-sec><tp:treatment-sec sec-type="Distribution"><title>Distribution</title><p>Widely reported along the Mexican Pacific (<xref ref-type="bibr" rid="B5999295">Bastida-Zavala et al. 2016</xref>).</p></tp:treatment-sec><tp:treatment-sec><!--Section generated to contain objects referenced in tp:taxon-treatment.--><fig id="F5999107" position="float" orientation="portrait"><object-id xmlns:xlink="http://www.w3.org/1999/xlink" content-type="arpha" xlink:type="simple">C661E1A1-E4AC-5EE5-BC91-CD824C87135B</object-id><object-id xmlns:xlink="http://www.w3.org/1999/xlink" content-type="doi" xlink:type="simple">10.3897/BDJ.8.e57572.figure14</object-id><label>Figure 14.</label><caption><p><italic><tp:taxon-name><tp:taxon-name-part taxon-name-part-type="genus" reg="Salmacina">Salmacina</tp:taxon-name-part> <tp:taxon-name-part taxon-name-part-type="species" reg="tribranchiata">tribranchiata</tp:taxon-name-part></tp:taxon-name></italic> (Moore, 1923) and <italic><tp:taxon-name><tp:taxon-name-part taxon-name-part-type="genus" reg="Spirobranchus">Spirobranchus</tp:taxon-name-part> <tp:taxon-name-part taxon-name-part-type="species" reg="minutus">minutus</tp:taxon-name-part></tp:taxon-name></italic> Rioja, 1941b. <italic><tp:taxon-name><tp:taxon-name-part taxon-name-part-type="genus" reg="Salmacina">Salmacina</tp:taxon-name-part> <tp:taxon-name-part taxon-name-part-type="species" reg="tribranchiata">tribranchiata</tp:taxon-name-part></tp:taxon-name></italic>: A) Entire body, tube removed, B) radiolar crown and thorax, C) abdomen and pygidium, D) tubes. <italic><tp:taxon-name><tp:taxon-name-part taxon-name-part-type="genus" reg="Spirobranchus">Spirobranchus</tp:taxon-name-part> <tp:taxon-name-part taxon-name-part-type="species" reg="minutus">minutus</tp:taxon-name-part></tp:taxon-name></italic>: E) radiolar crown and operculum, F) opercular peduncle and operculum. Scale bars: A–C) 0.2 mm, D) 2 mm, E) 1 mm, F) 0.5 mm.</p></caption><graphic xmlns:xlink="http://www.w3.org/1999/xlink" xlink:href="bdj-08-e57572-g014.jpg" position="float" id="oo_437502.jpg" orientation="portrait" xlink:type="simple"><uri content-type="original_file" xlink:type="simple">https://binary.pensoft.net/fig/437502</uri></graphic></fig></tp:treatment-sec><ref-list><ref id="B6001975"><element-citation xmlns:xlink="http://www.w3.org/1999/xlink" publication-type="article" xlink:type="simple"><person-group person-group-type="author"><name name-style="western"><surname>Rioja</surname><given-names>E.</given-names></name></person-group><year>1941</year><article-title>Estudios Anelidológicos III. Datos para el conocimiento de la fauna de poliquetos de las costas mexicanas del Pacífico</article-title><source>Anales del Instituto de Biología, México</source><volume>12</volume><fpage>669</fpage><lpage>746</lpage></element-citation></ref><ref id="B6001984"><element-citation xmlns:xlink="http://www.w3.org/1999/xlink" publication-type="article" xlink:type="simple"><person-group person-group-type="author"><name name-style="western"><surname>Rioja</surname><given-names>E.</given-names></name></person-group><year>1942</year><article-title>Estudios Anelidológicos VI. Observaciones sobre algunas especies de sabeláridos de las costas mexicanas del Pacífico</article-title><source>Anales del Instituto de Biología, México</source><volume>13</volume><issue>1</issue><fpage>155</fpage><lpage>162</lpage></element-citation></ref><ref id="B6001993"><element-citation xmlns:xlink="http://www.w3.org/1999/xlink" publication-type="article" xlink:type="simple"><person-group person-group-type="author"><name name-style="western"><surname>Rioja</surname><given-names>E.</given-names></name></person-group><year>1947</year><article-title>Estudios Anelidológicos XVII. Contribución al conocimiento de los anélidos poliquetos de Baja California y Mar de Cortés</article-title><source>Anales del Instituto de Biología, México</source><volume>18</volume><issue>1</issue><fpage>197</fpage><lpage>224</lpage></element-citation></ref><ref id="B5999332"><element-citation xmlns:xlink="http://www.w3.org/1999/xlink" publication-type="article" xlink:type="simple"><person-group person-group-type="author"><name name-style="western"><surname>Berkeley</surname><given-names>E</given-names></name><name name-style="western"><surname>Berkeley</surname><given-names>C</given-names></name></person-group><year>1958</year><article-title>Some notes on a collection of <tp:taxon-name><tp:taxon-name-part taxon-name-part-type="class">Polychaeta</tp:taxon-name-part></tp:taxon-name> from the Northeast Pacific South of latitude 32° N.</article-title><source>Canadian Journal of Zoology</source><volume>36</volume><issue>3</issue><fpage>399</fpage><lpage>407</lpage><pub-id pub-id-type="doi">10.1139/z58-034</pub-id></element-citation></ref><ref id="B5999225"><element-citation xmlns:xlink="http://www.w3.org/1999/xlink" publication-type="article" xlink:type="simple"><person-group person-group-type="author"><name name-style="western"><surname>Bastida-Zavala</surname><given-names>J. R</given-names></name></person-group><year>1993</year><article-title>Taxonomía y composición biogeográfica de los poliquetos (<tp:taxon-name><tp:taxon-name-part taxon-name-part-type="phylum">Annelida</tp:taxon-name-part></tp:taxon-name>: <tp:taxon-name><tp:taxon-name-part taxon-name-part-type="class">Polychaeta</tp:taxon-name-part></tp:taxon-name>) de la bahía de La Paz, B.C.S, México</article-title><source>Revista de Investigación Científica</source><volume>4</volume><issue>1</issue><fpage>11</fpage><lpage>39</lpage></element-citation></ref><ref id="B5999243"><element-citation xmlns:xlink="http://www.w3.org/1999/xlink" publication-type="article" xlink:type="simple"><person-group person-group-type="author"><name name-style="western"><surname>Bastida-Zavala</surname><given-names>J. R</given-names></name></person-group><year>2008</year><article-title>Serpulids (<tp:taxon-name><tp:taxon-name-part taxon-name-part-type="phylum">Annelida</tp:taxon-name-part></tp:taxon-name>: <tp:taxon-name><tp:taxon-name-part taxon-name-part-type="class">Polychaeta</tp:taxon-name-part></tp:taxon-name>) from the eastern Pacific, including a short mention of Hawaiian serpulids</article-title><source>Zootaxa</source><volume>1722</volume><fpage>1</fpage><lpage>61</lpage><pub-id pub-id-type="doi">10.11646/zootaxa.1722.1.1</pub-id></element-citation></ref><ref id="B6001894"><element-citation xmlns:xlink="http://www.w3.org/1999/xlink" publication-type="article" xlink:type="simple"><person-group person-group-type="author"><name name-style="western"><surname>Pillai</surname><given-names>T. G.</given-names></name></person-group><year>2009</year><article-title>Description of new serpulid polychaetes from the Kimberleys of Australia and discussion of Australian and Indo-West Pacific species of <italic><tp:taxon-name><tp:taxon-name-part taxon-name-part-type="genus" reg="Spirobranchus">Spirobranchus</tp:taxon-name-part></tp:taxon-name></italic> and superficially similar taxa</article-title><source>Records of the Australian Museum</source><volume>61</volume><issue>2</issue><fpage>93</fpage><lpage>199</lpage><uri xlink:type="simple">https://journals.australianmuseum.net.au/pillai-2009-rec-aust-mus-612-93199/</uri><pub-id pub-id-type="doi">10.3853/j.0067-1975.61.2009.1489</pub-id></element-citation></ref><ref id="B5999295"><element-citation xmlns:xlink="http://www.w3.org/1999/xlink" publication-type="article" xlink:type="simple"><person-group person-group-type="author"><name name-style="western"><surname>Bastida-Zavala</surname><given-names>J. R</given-names></name><name name-style="western"><surname>Rodríguez-Buelna</surname><given-names>A. S</given-names></name><name name-style="western"><surname>de León-González</surname><given-names>J. A</given-names></name><name name-style="western"><surname>Camacho-Cruz</surname><given-names>K. A</given-names></name><name name-style="western"><surname>Carmona</surname><given-names>I</given-names></name></person-group><year>2016</year><article-title>New records of sabellids and serpulids (<tp:taxon-name><tp:taxon-name-part taxon-name-part-type="class">Polychaeta</tp:taxon-name-part></tp:taxon-name>: <tp:taxon-name><tp:taxon-name-part taxon-name-part-type="family">Sabellidae</tp:taxon-name-part></tp:taxon-name>, <tp:taxon-name><tp:taxon-name-part taxon-name-part-type="family">Serpulidae</tp:taxon-name-part></tp:taxon-name>) from the Tropical Eastern Pacific</article-title><source>Zootaxa</source><volume>4148</volume><issue>3</issue><fpage>401</fpage><lpage>457</lpage><pub-id pub-id-type="doi">10.11646/zootaxa.4184.3.1</pub-id></element-citation></ref></ref-list></tp:taxon-treatment>
