# Supplementary material for: Tubicolous polychaete worms (Annelida) from Bahía de Chamela Islands Sanctuary, Mexico, with the description of a new bamboo worm
Source: Biodivers Data J. 2020 Sep 16;8:e57572. doi: 10.3897/BDJ.8.e57572 (PMC7511464; doi:10.3897/BDJ.8.e57572)
Supplement: XML Treatment for Spirobranchus 123gaymardi [file BDJ.8.e57572-treatment16.xml]

<!DOCTYPE tp:taxon-treatment
  PUBLIC "-//TaxonX//DTD Taxonomic Treatment Publishing DTD v0 20100105//EN" "tax-treatment-NSO.dtd">
<tp:taxon-treatment xmlns:tp="http://www.plazi.org/taxpub"><tp:treatment-meta><mixed-citation publication-type="journal"><person-group><name><surname>Yáñez-Rivera</surname><given-names>Beatriz</given-names></name><name><surname>Tovar-Hernández</surname><given-names>María Ana</given-names></name><name><surname>Galván-Villa</surname><given-names>Cristian Moisés</given-names></name><name><surname>Ríos-Jara</surname><given-names>Eduardo</given-names></name></person-group><article-title>Tubicolous polychaete worms (<tp:taxon-name><tp:taxon-name-part taxon-name-part-type="phylum">Annelida</tp:taxon-name-part></tp:taxon-name>) from Bahía de Chamela Islands Sanctuary, Mexico, with the description of a new bamboo worm</article-title><source>Biodivers Data J</source><day>16</day><month>9</month><year>2020</year><volume>8</volume><pub-id pub-id-type="doi">10.3897/BDJ.8.e57572</pub-id></mixed-citation></tp:treatment-meta><tp:nomenclature><tp:taxon-name><object-id xmlns:xlink="http://www.w3.org/1999/xlink" content-type="arpha" xlink:type="simple">2624A5C4-BB4F-5D53-BDB7-F027F31F151D</object-id><tp:taxon-name-part taxon-name-part-type="genus">Spirobranchus</tp:taxon-name-part> <tp:taxon-name-part taxon-name-part-type="species">123gaymardi</tp:taxon-name-part></tp:taxon-name><tp:taxon-authority>(de Quatrefages, 1866)</tp:taxon-authority><tp:nomenclature-citation-list><tp:nomenclature-citation><tp:taxon-name><tp:taxon-name-part taxon-name-part-type="genus" reg="Cymospira">Cymospira</tp:taxon-name-part> <tp:taxon-name-part taxon-name-part-type="species" reg="gaymardi">gaymardi</tp:taxon-name-part></tp:taxon-name><comment> in <xref ref-type="bibr" rid="B6001904">de Quatrefages 1866</xref>: 539–540, pl. 20, fig. 13.</comment></tp:nomenclature-citation><tp:nomenclature-citation><tp:taxon-name><tp:taxon-name-part taxon-name-part-type="genus" reg="Spirobranchus">Spirobranchus</tp:taxon-name-part> <tp:taxon-name-part taxon-name-part-type="species" reg="gaymardi">gaymardi</tp:taxon-name-part></tp:taxon-name><comment>.— <xref ref-type="bibr" rid="B5999577">Fiege and ten Hove 1999</xref>: 356–362, figs. 1–3.</comment></tp:nomenclature-citation><tp:nomenclature-citation><tp:taxon-name><tp:taxon-name-part taxon-name-part-type="genus" reg="Spirobranchus">Spirobranchus</tp:taxon-name-part> <tp:taxon-name-part taxon-name-part-type="uncertainty-rank">cf.</tp:taxon-name-part> <tp:taxon-name-part taxon-name-part-type="species" reg="gaymardi">gaymardi</tp:taxon-name-part></tp:taxon-name><comment>.— <xref ref-type="bibr" rid="B5999243">Bastida-Zavala 2008</xref>: 48, fig. 12A–B.</comment></tp:nomenclature-citation></tp:nomenclature-citation-list></tp:nomenclature><tp:treatment-sec sec-type="materials"><title>Materials</title><list list-type="alpha-lower" list-content="occurrences"><list-item><p><bold>Type status:</bold> <named-content xmlns:xlink="http://www.w3.org/1999/xlink" content-type="dwc:typeStatus" xlink:type="simple">Other material</named-content>. <bold>Occurrence:</bold> catalogNumber: <named-content xmlns:xlink="http://www.w3.org/1999/xlink" content-type="dwc:catalogNumber" xlink:type="simple">LEMA-PO174</named-content>; recordedBy: <named-content xmlns:xlink="http://www.w3.org/1999/xlink" content-type="dwc:recordedBy" xlink:type="simple">Beatriz Yáñez-Rivera</named-content>; individualCount: <named-content xmlns:xlink="http://www.w3.org/1999/xlink" content-type="dwc:individualCount" xlink:type="simple">2</named-content>; lifeStage: <named-content xmlns:xlink="http://www.w3.org/1999/xlink" content-type="dwc:lifeStage" xlink:type="simple">Adult</named-content>; <bold>Taxon:</bold> phylum: <named-content xmlns:xlink="http://www.w3.org/1999/xlink" content-type="dwc:phylum" xlink:type="simple"><tp:taxon-name><tp:taxon-name-part taxon-name-part-type="phylum">Annelida</tp:taxon-name-part></tp:taxon-name></named-content>; class: <named-content xmlns:xlink="http://www.w3.org/1999/xlink" content-type="dwc:class" xlink:type="simple"><tp:taxon-name><tp:taxon-name-part taxon-name-part-type="class">Polychaeta</tp:taxon-name-part></tp:taxon-name></named-content>; order: <named-content xmlns:xlink="http://www.w3.org/1999/xlink" content-type="dwc:order" xlink:type="simple"><tp:taxon-name><tp:taxon-name-part taxon-name-part-type="order">Sabellida</tp:taxon-name-part></tp:taxon-name></named-content>; family: <named-content xmlns:xlink="http://www.w3.org/1999/xlink" content-type="dwc:family" xlink:type="simple"><tp:taxon-name><tp:taxon-name-part taxon-name-part-type="family">Serpulidae</tp:taxon-name-part></tp:taxon-name></named-content>; genus: <named-content xmlns:xlink="http://www.w3.org/1999/xlink" content-type="dwc:genus" xlink:type="simple"><tp:taxon-name><tp:taxon-name-part taxon-name-part-type="genus">Spirobranchus</tp:taxon-name-part></tp:taxon-name></named-content>; <bold>Location:</bold> higherGeographyID: <named-content xmlns:xlink="http://www.w3.org/1999/xlink" content-type="dwc:higherGeographyID" xlink:type="simple">Pacific Ocean</named-content>; higherGeography: <named-content xmlns:xlink="http://www.w3.org/1999/xlink" content-type="dwc:higherGeography" xlink:type="simple">Tropical Eastern Pacific</named-content>; continent: <named-content xmlns:xlink="http://www.w3.org/1999/xlink" content-type="dwc:continent" xlink:type="simple">America</named-content>; islandGroup: <named-content xmlns:xlink="http://www.w3.org/1999/xlink" content-type="dwc:islandGroup" xlink:type="simple">Islas de Chamela</named-content>; island: <named-content xmlns:xlink="http://www.w3.org/1999/xlink" content-type="dwc:island" xlink:type="simple">Isla Cocinas</named-content>; country: <named-content xmlns:xlink="http://www.w3.org/1999/xlink" content-type="dwc:country" xlink:type="simple">México</named-content>; countryCode: <named-content xmlns:xlink="http://www.w3.org/1999/xlink" content-type="dwc:countryCode" xlink:type="simple">MX</named-content>; stateProvince: <named-content xmlns:xlink="http://www.w3.org/1999/xlink" content-type="dwc:stateProvince" xlink:type="simple">Jalisco</named-content>; municipality: <named-content xmlns:xlink="http://www.w3.org/1999/xlink" content-type="dwc:municipality" xlink:type="simple">La Huerta</named-content>; maximumDepthInMeters: <named-content xmlns:xlink="http://www.w3.org/1999/xlink" content-type="dwc:maximumDepthInMeters" xlink:type="simple">7</named-content>; verbatimLatitude: <named-content xmlns:xlink="http://www.w3.org/1999/xlink" content-type="dwc:verbatimLatitude" xlink:type="simple">19°32’57’’N</named-content>; verbatimLongitude: <named-content xmlns:xlink="http://www.w3.org/1999/xlink" content-type="dwc:verbatimLongitude" xlink:type="simple">105°06’27’’W</named-content>; <bold>Identification:</bold> identifiedBy: <named-content xmlns:xlink="http://www.w3.org/1999/xlink" content-type="dwc:identifiedBy" xlink:type="simple">María Ana Tovar-Hernández</named-content>; <bold>Event:</bold> samplingProtocol: <named-content xmlns:xlink="http://www.w3.org/1999/xlink" content-type="dwc:samplingProtocol" xlink:type="simple">Scuba dive</named-content>; eventDate: <named-content xmlns:xlink="http://www.w3.org/1999/xlink" content-type="dwc:eventDate" xlink:type="simple">June 25, 2013</named-content>; year: <named-content xmlns:xlink="http://www.w3.org/1999/xlink" content-type="dwc:year" xlink:type="simple">2013</named-content>; month: <named-content xmlns:xlink="http://www.w3.org/1999/xlink" content-type="dwc:month" xlink:type="simple">6</named-content>; day: <named-content xmlns:xlink="http://www.w3.org/1999/xlink" content-type="dwc:day" xlink:type="simple">25</named-content>; habitat: <named-content xmlns:xlink="http://www.w3.org/1999/xlink" content-type="dwc:habitat" xlink:type="simple">On coral</named-content>; fieldNumber: <named-content xmlns:xlink="http://www.w3.org/1999/xlink" content-type="dwc:fieldNumber" xlink:type="simple">Site 16</named-content>; <bold>Record Level:</bold> language: <named-content xmlns:xlink="http://www.w3.org/1999/xlink" content-type="dwc:language" xlink:type="simple">Spanish</named-content>; institutionID: <named-content xmlns:xlink="http://www.w3.org/1999/xlink" content-type="dwc:institutionID" xlink:type="simple">Universidad de Guadalajara</named-content>; collectionID: <named-content xmlns:xlink="http://www.w3.org/1999/xlink" content-type="dwc:collectionID" xlink:type="simple">Colección Biológica del Laboratorio de Ecosistemas Marinos y Acuicultura</named-content>; institutionCode: <named-content xmlns:xlink="http://www.w3.org/1999/xlink" content-type="dwc:institutionCode" xlink:type="simple">UDG</named-content>; collectionCode: <named-content xmlns:xlink="http://www.w3.org/1999/xlink" content-type="dwc:collectionCode" xlink:type="simple">LEMA</named-content></p></list-item></list></tp:treatment-sec><tp:treatment-sec sec-type="Description"><title>Description</title><p>Tube with a prominent longitudinal ridge and a robust spine extending over the tube mouth (Fig. <xref ref-type="fig" rid="F5999111">15</xref>C–D). Entire worms 26–30 mm long, 5–6 mm wide. Operculum calcareous, pinkish, oval-shaped 4 mm x 6 mm. Opercular peduncle with wide wings. Opercular plate with three short spines emerging from a short common stem, with 2–3 secondary spinules on each (Fig. <xref ref-type="fig" rid="F5999111">15</xref>E–G). Red radioles, in spiral arrangement with six whorls (Fig. <xref ref-type="fig" rid="F5999111">15</xref>A). Thoracic membrane extends to last thoracic chaetiger, forming a short ventral apron.</p></tp:treatment-sec><tp:treatment-sec sec-type="Taxon discussion"><title>Taxon discussion</title><p>Widely distributed in Mexican Pacific (<xref ref-type="bibr" rid="B5999243">Bastida-Zavala 2008</xref>). <xref ref-type="bibr" rid="B5999243">Bastida-Zavala (2008)</xref> reports only three wide spines on the opercular plate of <tp:taxon-name><tp:taxon-name-part taxon-name-part-type="genus" reg="Spirobranchus">S.</tp:taxon-name-part> <tp:taxon-name-part taxon-name-part-type="uncertainty-rank">cf.</tp:taxon-name-part> <tp:taxon-name-part taxon-name-part-type="species" reg="gaymardi">gaymardi</tp:taxon-name-part></tp:taxon-name> in comparison with the five spines in specimens from Bahía de Chamela. <italic><tp:taxon-name><tp:taxon-name-part taxon-name-part-type="genus" reg="Spirobranchus">Spirobranchus</tp:taxon-name-part> <tp:taxon-name-part taxon-name-part-type="species" reg="spinosus">spinosus</tp:taxon-name-part></tp:taxon-name></italic> Hartman have five spines, but specimens from Bahía de Chamela cannot be attributed to that taxon, based on the following differences: in <italic><tp:taxon-name><tp:taxon-name-part taxon-name-part-type="genus" reg="Spirobranchus">S.</tp:taxon-name-part> <tp:taxon-name-part taxon-name-part-type="species" reg="spinosus">spinosus</tp:taxon-name-part></tp:taxon-name></italic>, the spines are thinner than in <tp:taxon-name><tp:taxon-name-part taxon-name-part-type="genus" reg="Spirobranchus">S.</tp:taxon-name-part> <tp:taxon-name-part taxon-name-part-type="uncertainty-rank">cf.</tp:taxon-name-part> <tp:taxon-name-part taxon-name-part-type="species" reg="gaymardi">gaymardi</tp:taxon-name-part></tp:taxon-name>; each spine has 5–8 spinules versus 2–3 spinules in <tp:taxon-name><tp:taxon-name-part taxon-name-part-type="genus" reg="Spirobranchus">S.</tp:taxon-name-part> <tp:taxon-name-part taxon-name-part-type="uncertainty-rank">cf.</tp:taxon-name-part> <tp:taxon-name-part taxon-name-part-type="species" reg="gaymardi">gaymardi</tp:taxon-name-part></tp:taxon-name>; each spines is separated one from the other, whereas spines emerge from the short common stem in <tp:taxon-name><tp:taxon-name-part taxon-name-part-type="genus" reg="Spirobranchus">S.</tp:taxon-name-part> <tp:taxon-name-part taxon-name-part-type="uncertainty-rank">cf.</tp:taxon-name-part> <tp:taxon-name-part taxon-name-part-type="species" reg="gaymardi">gaymardi</tp:taxon-name-part></tp:taxon-name>. Consequently, the number of spines cannot be used to discern between <tp:taxon-name><tp:taxon-name-part taxon-name-part-type="genus" reg="Spirobranchus">S.</tp:taxon-name-part> <tp:taxon-name-part taxon-name-part-type="uncertainty-rank">cf.</tp:taxon-name-part> <tp:taxon-name-part taxon-name-part-type="species" reg="gaymardi">gaymardi</tp:taxon-name-part></tp:taxon-name> and <italic><tp:taxon-name><tp:taxon-name-part taxon-name-part-type="genus" reg="Spirobranchus">S.</tp:taxon-name-part> <tp:taxon-name-part taxon-name-part-type="species" reg="spinosus">spinosus</tp:taxon-name-part></tp:taxon-name></italic> as suggested in some taxonomic keys.</p></tp:treatment-sec><tp:treatment-sec><!--Section generated to contain objects referenced in tp:taxon-treatment.--><fig id="F5999111" position="float" orientation="portrait"><object-id xmlns:xlink="http://www.w3.org/1999/xlink" content-type="arpha" xlink:type="simple">8A863ACE-73CF-5BFB-AEBE-E74E42F49905</object-id><object-id xmlns:xlink="http://www.w3.org/1999/xlink" content-type="doi" xlink:type="simple">10.3897/BDJ.8.e57572.figure15</object-id><label>Figure 15.</label><caption><p><tp:taxon-name><tp:taxon-name-part taxon-name-part-type="genus" reg="Spirobranchus">Spirobranchus</tp:taxon-name-part> <tp:taxon-name-part taxon-name-part-type="uncertainty-rank">cf.</tp:taxon-name-part> <tp:taxon-name-part taxon-name-part-type="species" reg="gaymardi">gaymardi</tp:taxon-name-part></tp:taxon-name> sensu <xref ref-type="bibr" rid="B5999243">Bastida-Zavala (2008)</xref>. A) Worm <italic>in situ</italic>, B, D–G) opercula, different angle views, C) radiolar crown and tube. Scale bars: A) not scaled, B, F) 6 mm, C) 5 mm, D–E, G) 3 mm.</p></caption><graphic xmlns:xlink="http://www.w3.org/1999/xlink" xlink:href="bdj-08-e57572-g015.jpg" position="float" id="oo_437503.jpg" orientation="portrait" xlink:type="simple"><uri content-type="original_file" xlink:type="simple">https://binary.pensoft.net/fig/437503</uri></graphic></fig></tp:treatment-sec><ref-list><ref id="B6001904"><element-citation xmlns:xlink="http://www.w3.org/1999/xlink" publication-type="article" xlink:type="simple"><person-group person-group-type="author"><name name-style="western"><surname>de Quatrefages</surname><given-names>A.</given-names></name></person-group><year>1866</year><article-title>Histoire naturelle des Annéles marins et d'eau douce. Annélides et Gephyriens</article-title><source>Encyclopédique de Rôret</source><volume>2</volume><fpage>337</fpage><lpage>794</lpage><uri xlink:type="simple">https://www.biodiversitylibrary.org/bibliography/122818#/summary</uri></element-citation></ref><ref id="B5999577"><element-citation xmlns:xlink="http://www.w3.org/1999/xlink" publication-type="article" xlink:type="simple"><person-group person-group-type="author"><name name-style="western"><surname>Fiege</surname><given-names>D.</given-names></name><name name-style="western"><surname>ten Hove</surname><given-names>H. A</given-names></name></person-group><year>1999</year><article-title>Redescription of <italic><tp:taxon-name><tp:taxon-name-part taxon-name-part-type="genus" reg="Spirobranchus">Spirobranchus</tp:taxon-name-part> <tp:taxon-name-part taxon-name-part-type="species" reg="gaymardi">gaymardi</tp:taxon-name-part></tp:taxon-name></italic> (Quatrefages, 1866) (<tp:taxon-name><tp:taxon-name-part taxon-name-part-type="class">Polychaeta</tp:taxon-name-part></tp:taxon-name>: <tp:taxon-name><tp:taxon-name-part taxon-name-part-type="family">Serpulidae</tp:taxon-name-part></tp:taxon-name>) from the Indo-Pacific with remarks on the <italic><tp:taxon-name><tp:taxon-name-part taxon-name-part-type="genus" reg="Spirobranchus">Spirobranchus</tp:taxon-name-part> <tp:taxon-name-part taxon-name-part-type="species" reg="giganteus">giganteus</tp:taxon-name-part></tp:taxon-name></italic> complex</article-title><source>Zoological Journal of the Linnean Society</source><volume>126</volume><fpage>355</fpage><lpage>364</lpage><pub-id pub-id-type="doi">10.1111/j.1096-3642.1999.tb01376.x</pub-id></element-citation></ref><ref id="B5999243"><element-citation xmlns:xlink="http://www.w3.org/1999/xlink" publication-type="article" xlink:type="simple"><person-group person-group-type="author"><name name-style="western"><surname>Bastida-Zavala</surname><given-names>J. R</given-names></name></person-group><year>2008</year><article-title>Serpulids (<tp:taxon-name><tp:taxon-name-part taxon-name-part-type="phylum">Annelida</tp:taxon-name-part></tp:taxon-name>: <tp:taxon-name><tp:taxon-name-part taxon-name-part-type="class">Polychaeta</tp:taxon-name-part></tp:taxon-name>) from the eastern Pacific, including a short mention of Hawaiian serpulids</article-title><source>Zootaxa</source><volume>1722</volume><fpage>1</fpage><lpage>61</lpage><pub-id pub-id-type="doi">10.11646/zootaxa.1722.1.1</pub-id></element-citation></ref></ref-list></tp:taxon-treatment>
